# Supplementary material for: Validation of reference genes for gene expression analysis in fruit development of Vaccinium bracteatum Thunb. using quantitative real-time PCR
Source: Sci Rep. 2022 Oct 9;12:16946. doi: 10.1038/s41598-022-20864-7 (PMC9548497; doi:10.1038/s41598-022-20864-7)
Supplement: Supplementary file 1 — Supplementary Information 1. [file 41598_2022_20864_MOESM1_ESM.xlsx]

## Sheet: Sheet2
Table S1 Candidate reference were selected from the RNA-seq data
id	foldChange	padj	fpkm_S1-1	fpkm_S1-2	fpkm_S1-3	fpkm_S3-1	fpkm_S3-2	fpkm_S3-3	swiss.Des	named in this study
CL34455Contig1	0.842627	0.32967	15.3024	14.5346	12.8412	12.3745	12.5122	12.0621	Actin-related protein 2/3 complex subunit 2A	actin1
CL11169Contig1	0.935543	0.363935	713.669	712.067	763.856	708.431	692.025	704.34	Actin-7	actin2
CL40530Contig1	0.990478	1	116.851	143.943	126.925	135.174	133.085	127.035	Actin-depolymerizing factor 2	actin3
CL8799Contig1	1.19335	0.0693578	55.1562	56.1828	61.2712	68.9473	72.841	69.8885	Actin-97	actin4
CL33133Contig1	1.04644	0.828322	26.5101	22.4809	23.3327	25.1169	25.6021	26.9838	Actin-related protein 3	actin5
CL31684Contig1	0.870194	0.342337	58.0941	62.8682	52.097	48.0927	48.7958	42.1734	50S ribosomal protein L27 {ECO:0000255|HAMAP-Rule:MF_00539}	RP
CL31240Contig1	1.027	0.957815	18.1228	15.9081	14.3854	16.1962	16.93	17.9554	Ubiquitin-conjugating enzyme E2 5	UBE
CL33177Contig1	1.08434	0.478245	55.6577	46.3385	50.7608	56.8273	56.2307	56.8663	Ubiquitin domain-containing protein DSK2b	UBQ
CL31981Contig1	1.00096	0.981272	103.227	110.473	95.1481	108.858	108.617	100.372	NADH dehydrogenase [ubiquinone] 1 beta subcomplex subunit 10-B	NADH
CL27968Contig1	1.01418	0.988816	27.026	28.7688	27.5874	25.2138	27.0268	25.8053	Adenylate kinase 4	ADK
