# Supplementary material for: Validation of reference genes for gene expression analysis in fruit development of Vaccinium bracteatum Thunb. using quantitative real-time PCR
Source: Sci Rep. 2022 Oct 9;12:16946. doi: 10.1038/s41598-022-20864-7 (PMC9548497; doi:10.1038/s41598-022-20864-7)
Supplement: Supplementary file 2 — Supplementary Information 2. [file 41598_2022_20864_MOESM2_ESM.xlsx]

## Sheet: Sheet1
Table S2 Primers used in this study
Gene ID	Gene name	Forward primer	Reverse primer
		5’ to 3’	5’ to 3’
CL12314Contig1	HCT	AAGCCGCATCTACCACATCT	GCTCTCCTTCGCTCAATCTC
CL32463Contig1	FLS	CGGTAATCTCCCTCTCCAAG	AACTCCTCTCCAACCTCCTT
CL5691Contig1	DFR	GATGATGGCGATGGAGGAAG	AGGAGGTGAGAGGCGATAAG
CL11378Contig1	LDOX	AAGAAGTTGGCGGAAAGGAC	GTTGTGGAGGATGAAGGTGAG
CL11556Contig1	F35H2	GCGTGGATGGACTTACAAGG	CCGACTCACTGTGTTCCTTC
CL41813Contig1	UGT	CGACCAACTGACTGATGCTAAG	TCTGATCTCAAGCCTTCTCTCC
CL36852Contig1	At4g	GGAACACGCAACATTGAAGG	GGCGATTAACTGACCTCCAT
CL28668Contig1	MYB113	GAACCCATCCCAAACACAAC	GCTTCTTCACCGTTATCCAC
CL20586Contig1	S7AT	TCTTTCATCCGAGCCGTATC	AGTGAGGTGGAGTTGGAGAT
CL17343Contig1	Ace	CATCAAGCCAAAGACCTCTCTC	CCTATCAGCACCGAAACTACTG
CL13518Contig1	ODD	CAGAGCCAATAGTCCGAGTC	TCCAGTGGTGAAGGAGAAGG
CL14366Contig1	F3MO	GCTCACTCTTGTAGTCTCCTC	CGGGCTCCAAAGAATGTCTC
CL29736Contig1	LAR2	ATCTACGGTGATGGCTCTGT	TGCGTCCAATCTTCTTCTCC
CL24482Contig1	ANR2	GGAATCGACCTCTAAGTGACTC	TCCTACTTGCCTGGTTCTGT
CL26328Contig1	CcoA	GGAACCGTATCAATGTCAGAGG	TAGCACTCCTCATGGCACTT
CL34455Contig1	Actin1	GCTGCTTATGGTCTGGTCAT	CACCCATTACTACTTCCCTCAG
CL11169Contig1	Actin2	AGTCCTCTTCCAGCCATCTT	GAACCACCACTGAGCACAAT
CL40530Contig1	Actin3	CTCCAAGGACAGATTCAAGAGG	GAGCAGCACGACAAGAGAAT
CL8799Contig1	Actin4	GGACTCTGGTGATGGTGTGAG	GCTCTGCTGTAGTAGTGAAGG
CL33133Contig1	Actin5	GTCGTCTTCTCCACTACCAT	ACACGGCTCTACATTACCAG
CL31684Contig1	RP	ATTTACCGCTCCAAAACCTTCA	TCATCTTCCTGCTTCCTGTGC
CL31240Contig1	UBE	CCCAAATCCTTCAGACCCAT	CCTCGTCACTTATCTCCTCATC
CL33177Contig1	UBQ	CTACTGGCAATCCTACTCCTAC	GGAAATAGAGACGGACCAAGAC
CL31981Contig1	NADH	ACACCTCGTCCAGCAATATC	CTCAACCGCCTCAACCTTAG
CL27968Contig1	ADK	GTGTCACTTGGCTACTGGAG	GGCTTCTTCAGTGCTTCATC
comp20029_c0_seq3_2	ACO1	GTCCATAGCCTCGTTCTACAAC	GGTACTTTCCACAGCCTTCATG
CL5504Contig1	ACO2	AGCGTGGAGCACAGAGTTTTG	TGGGTCCGAAGGGTTTAGC
CL30130Contig1	PG	ATGGAACTACGGTGATGAGC	GGTACGAGAGGAAGGAGGAG
