# Supplementary material for: Validation of reference genes for gene expression analysis in fruit development of Vaccinium bracteatum Thunb. using quantitative real-time PCR
Source: Sci Rep. 2022 Oct 9;12:16946. doi: 10.1038/s41598-022-20864-7 (PMC9548497; doi:10.1038/s41598-022-20864-7)
Supplement: Supplementary file 3 — Supplementary Information 3. [file 41598_2022_20864_MOESM3_ESM.xlsx]

## Sheet: Sheet1
Table S3 Ct values of ten reference genes in three fruit ripen stage
	actin1	actin2	actin3	actin4	actin5	RP	UBE	UBQ	NADH	ADK
S1	25.26	18.34	18.63	22.32	27.91	26.56	22.77	24.18	20.52	23.06
	25.11	18.41	18.58	22.24	28.13	26.49	22.86	24.1	20.38	23.01
	25.32	18.25	18.72	22.21	27.68	26.61	22.72	24.13	20.4	23.02
S2	26.03	18.91	19.04	23.24	29.49	29.04	23.4	25.41	20.61	23.27
	25.91	18.81	19.13	23.16	29.53	28.07	23.36	25.36	20.61	23.29
	25.96	18.82	19.07	23.35	29.73	28.21	23.32	25.14	20.71	23.41
S3	24.21	17.65	18.22	21.86	27.09	25.39	22.59	23.14	19.71	22.12
	24.42	17.61	18.3	21.89	27.33	25.39	22.46	23.11	19.75	22.29
	24.35	17.64	18.38	21.91	27.33	25.4	22.52	23.33	19.77	22.27
