# Supplementary material for: Validation of reference genes for gene expression analysis in fruit development of Vaccinium bracteatum Thunb. using quantitative real-time PCR
Source: Sci Rep. 2022 Oct 9;12:16946. doi: 10.1038/s41598-022-20864-7 (PMC9548497; doi:10.1038/s41598-022-20864-7)
Supplement: Supplementary file 4 — Supplementary Information 4. [file 41598_2022_20864_MOESM4_ESM.xlsx]

## Sheet: Sheet1
Table S4 Correlation coefficient between the RT-qPCR data and FPKM values
	Average RQ value			Average FPKM value			R value
Gene	S1	S2	S3	S1	S2	S3
FLS	1.02126	3.91923	16.7441	41.529	121.61	175.774	0.895804
F3MO	1.00145	0.142536	0.0851896	49.7803	5.48926	3.0484	0.999955
F35H2	0.986233	0.953552	51.7588	63.8053	276.386	2195.21	0.995843
DFR	1.00465	0.49442	0.533005	6.93224	3.19815	3.16015	0.997058
LDOX	1.00085	3.23467	49.1855	19.3544	245.02	546.732	0.921271
LAR2	1.0032	0.114898	0.388871	4.57555	1.49014	2.1686	0.99548
ANR2	1.00326	0.163405	0.309168	0.406064	0.0476202	0.106106	0.999945
UGT	1.0004	16.1582	3.91997	0.44969	13.032	1.95497	0.997353
CcoA	1.00598	0.222793	2.53038	1.11007	0.846759	9.11111	0.951659
At4g	1.00179	1.98176	80.1554	30.2942	88.2595	470.598	0.993884
S7AT	1.00135	26.9124	0.942944	0.205417	1.75818	0.12349	0.999095
MYB113	1.00089	9.49583	64.0148	4.97466	104.317	234.591	0.948782
Ace	1.02083	23.252	99.5387	0.17597	5.41062	12.9966	0.979809
ODD	1.03757	76.0131	16.0763	0.273506	50.0731	7.07845	0.997928
HCT	1.00272	10.2986	3.76399	0.690871	16.2356	1.05466	0.962995
