# Supplementary material for: Validation of reference genes for gene expression analysis in fruit development of Vaccinium bracteatum Thunb. using quantitative real-time PCR
Source: Sci Rep. 2022 Oct 9;12:16946. doi: 10.1038/s41598-022-20864-7 (PMC9548497; doi:10.1038/s41598-022-20864-7)
Supplement: Supplementary file 5 — Supplementary Information 5. [file 41598_2022_20864_MOESM5_ESM.xlsx]

## Sheet: Table S5
Table S5 Candidate genes were selected from the RNA-seq data
id	Unigene	Protein	fpkm_S1-1	fpkm_S1-2	fpkm_S1-3	fpkm_S2-1	fpkm_S2-2	fpkm_S2-3	fpkm_S3-1	fpkm_S3-2	fpkm_S3-3	Annotation	Abbreviation
CL12314Contig1	CTCTCTCTCTCTCTCTCTAAAAATGGGTGTAAAAGGAGACTTCGCGGTGGCGGTGGGCAAGAAAGAGGTGGTGGCAGCGGTGTTGCCGATGCCAGAGCATTGGTTACCAATGTCCAACCTAGACTTGCTGTTGCCACCGGTGGACGTCGGAGTTTTCTTTTGTTACAAAAAGACCCCACAACATGACAACTTATTCACAATTGCGTCCATGTCCGGTGTCTTGAAAAAATCATTGGCCCAAGTTTTGGTTTCCTACTACCCATTTGCCGGGGAGGTTGTCCAGAACACTGTGGGTGAGCCTGAGCTTCTTTGTAACAACAGAGGAGTTGACTTTGTTGAGGCTTTTGCTGACGTGGAACTCTGTGATCTTGACTTTTATAATCCTGATGAGAGTGTTAA…	MGVKGDFAVAVGKKEVVAAVLPMPEHWLPMSNLDLLLPPVDVGVFFCYKKTPQHDNLFTIASMSGVLKKSLAQVLVSYYPFAGEVVQNTVGEPELLCNNRGVDFVEAFADVELCDLDFYNPDESVKGKLVPQKKHGVLCVQVTEFKCGGLVVGCTFDHRVADVYSTNMFLVSWAETARSTPLSLRPSFRRSLLNPRCPGFYSSSLDDLYIPISTLPPPPEPQHSDEYLISRIYHISTDQLIGLQLLASASGTHKTKLEAFCAFLWKLVAAGVIGKGQFCKIGIVVDGRMRLSEGELDDKKKLFTSYFGNVLSIPYGEKPVRVLTSQSLSSTADSVHEFLESAVTKGHFLDLIDWVKARRPEPLLARIYAGGEDGPNGPALVVSSGQRFPVSKVDFGWGK…	0.367012	0.785636	0.919966	14.7949	15.9753	17.9365	0.979545	0.761687	1.42276	Shikimate O-hydroxycinnamoyltransferase	HCT
CL32463Contig1	GATTCTCTTCCTTGAGGGCCCGTTTTTATTTACAGCTGTCCAAAACGACACCATAAATAGGCTAAAATTGTCACTTCTCAAGTGTCCATTCCTTCACATACATATAACACCAAAGTAAAATACAAGGAAGAGGAGAGAGAAAAACAGAGCTATGGAGGTAGAGAGAGTTCAAGCTCTAGCCCACGGAGGCCTCCACGAGCTACCTGCCCAATTCATCCGGCCCGCGCACGAGCGGCCGGAGAACAGCAAAGCCATAGACGGGGTCACGGTTCCGGTAATCTCCCTCTCCAAGCCGCACGATATCGTCGTCGACGAGATATCGAGGGCTTGCAGCGAGTGGGGATTCTTCCTCCTCACGGATCACAACGTGTCGCCGGCGGTGATACGGCGGCTGAAGGA…	MEVERVQALAHGGLHELPAQFIRPAHERPENSKAIDGVTVPVISLSKPHDIVVDEISRACSEWGFFLLTDHNVSPAVIRRLKEVGEEFFNLPQKEKESYANDPASGRFDGYGTKMTRNLDEKVEWVDYYFHVMYPTTKVNYDNWPKNPPSYRGATEEYNAELLQVTDKILELLSEGLGLEGKALRSCLGEDAMEFEMKINMYPPCPQPQLALGVEPHTDMSALTLLVPNDVPGLQVWKDDNWVAVDYLPNALFVHVGDQVEVLSNGKYKSVLHRSLVNKERTRMSWAVFVTPPHEAVIGPIPELIDGKNPAKYSTKTYAEYRHRKFNKIPQ	39.3584	39.5654	45.663	117.704	122.015	125.111	177.095	175.27	174.956	flavonol synthase	FLS
CL14366Contig1	TCCAAATACTTAATTACTAGAAAACTCGATCACGACGTCATAGAAGGATTGGGGAGACTAGGATAACCATACAATACAAATCTACATCCCAAAATTTCAACCATTTTCCTTGCGGGTTTGTCATTTGAATTGAACTTTTACTGATTCAATAATATTGCTCTCTTAGTTTTTAACCATATGCTCGGAATGCTAGTTACCTTATCCTCCAATGCTACCTCATGGTGGTGGCAAGGCATCAACAACAGAAGCAATGATCCCGGACGCCTACTTCTCGCATCCTCCCTCCTCGTTCCCGTCCTGTCGTGGTTCACATGGATATTATTGATCAAAAAATCGAATAATAAACACCCACCGCTACCACCAGGTCCATATGGCCTACCCCTCATCGGAAGCCTCCTC…	MLGMLVTLSSNATSWWWQGINNRSNDPGRLLLASSLLVPVLSWFTWILLIKKSNNKHPPLPPGPYGLPLIGSLLSLDWELHVYFTTLARTYGSIFTIWLGRKLTLVVSSPAIAREMLKDNDVTFANHDVTIAATLSSYGGRDILWSPYGVEWRMLRKVLVREMLSNTSLDSVYSLRRQEIRKTIGFLYSQGERPVNLGELMFLTALNVATNMVWGGHATSKDMAGSTESVAAEFRRMIIEMTNLLGTLNISDMYPSLAWFDLQGIARKMKRLAKQLDVIFDGIIDQRLKINEQNGTGKGSGGKSDKDFLQLLLQLKDEGDPKTPLTMNHIKALFLDMIIGGTDTTNNTLEFAMAEIMNKPEVMHRVKQEIDAVVGKNTTLEESHIPKLPYLYAVMKETL…	49.4689	44.0381	55.8338	4.67063	5.50866	6.28849	3.43264	2.44468	3.26788	Flavonoid 3'-monooxygenase	F3MO
CL11556Contig1	GGAACGTTGTTAAATTCCACTCATATTTTCTCTTTCGACGATCCCCCCCCATTGGCCTATATATTATGCGACATTCCATCCATCTTCGAACACACACCTCACAAAATGGCCCTCAACATAATGTTGTTTAGGGAGATTGCAGCAGCAACTGTAGTCTTTCTTCTCACTAGGCTCTTCCTTGGTTCCATCCTCCAGCTCCTCAAACCCACCTGTAAACTCCCGCCCGGTCCGAAAGGATGGCCGGTCGTCGGCGCCTTACCACTTCTTGGAACCATGCCTCATGTTGCCCTAGCCAAAATGGCCAAAAAATATGGGCCCATCGTCTACCTAAAAATGGGCACTTGTGGCATGGTGGTAGCCTCGACTCCCGAGTCGGCTCGAGCCTTCCTCAAAACCCTT…	MALNIMLFREIAAATVVFLLTRLFLGSILQLLKPTCKLPPGPKGWPVVGALPLLGTMPHVALAKMAKKYGPIVYLKMGTCGMVVASTPESARAFLKTLDMNFSNRPPNAGATHLAYNSQDMVFADYGPKWTLLRKLCNVHMLGAKALDDSAHIRESELGHMIRAVVESSQRAEPVVISEMMTYAMANMIGQVILKRRVFVQKGSESNEFKDMVVELMTSAGLFNVGDFIPSVAWMDLQGIEGGMKRMHSKWDDLITRMVKEHSESAHERKGNPDFLDVLMANKENSQGTGSLSLTNIKALLLNLFTAGTDTSSSVIEWALAEMVLNPDVLKRAQQEMDQVIGRNRRLKESDIPKLPYLQAICKEAFRLHPSTPLNLPRISSEACEVNSYYVPKNTRLSV…	64.318	60.7618	66.3362	279.604	281.823	267.732	2251.19	2116.47	2217.96	Flavonoid 3',5'-hydroxylase 2	F35H2
CL5691Contig1	TCTCTCTCTCTCTCTCTCTTCGATGATGGCGATGGAGGAAGGCAAGAGAAAAGAACCGATATTCAGAGACATAAGGCGATACTACTGCGAATACTGCGGTATCTGTCGCTCCAAGAAGTCCCTTATCGCCTCTCACCTCCTCTCTCACCACAAGGATGAAGTGGAACAGAAAAAAGCCGAAGGGGAAAGTGAAAATGAGGGGCCAAAATCGAATACATGTGAAGAATGCGGTGAAAGTTTCCGGAAGCCTGCTTATTTAAGGCAACACATGCTAAGCCATTCTCTTGAGAGATCATTTGCTTGTCCAGTAGATGACTGTCACTGCAGCTATAGAAGGAAAGACCATTTAACACGCCACCTTCTTCAGCATCAAGGGAAACTCTTTGAATGTCCTGTGAA…	MEGEKRGSRTTVCVTGASGFIGSWLVMRLLERGYFVRATVRDPANVNKVKHLLDLPKAETHLSLWKADLMEEGSFDDAIQGCAGVFHVATPMKLSFTDLENEVIKPTVNGVLNIMRSCCKAKTVKRLVYTSTTGTVAVQEHPQPEYNESFWTDIDFCKTQKMTAWMYFVAKTMAEKAAWESAEENGLDLVTIHPSVVIGPFITPSRPLSVDLSLSVITRNEALYPMVTRAWAVHVDDVCNAHIYLFENPKAEGRYICSSHDFTILDLAKSLSQRYPEYNIPIKFDGVDELLKPVPCSSKKLMDLGFKFKYSPEEHDVGDLVAEAIESCRQKGLMPV	8.26497	6.13281	6.39895	3.44434	3.60723	2.54288	3.1222	3.53603	2.82223	Dihydroflavonol 4-reductase	DFR
CL11378Contig1	AGTACCTCGTGCTCAAACCCTTCCTTCAAACTAACCTTCCACTTTAGCTTCAACATCGAGTCTGGTAAAATCCCTCTCACGTGCTCAATGGCCGATACTCTCTCTCTCTCCTCTCTTCTTGTTTGGTTGGTGGCTCTAACCCCATGCCACCTCCTCCCTCAAATCCTTCTAGATTTTGCTACCGTCCAATCACCAATTTATTTCTATTACTTCTGCCCATGGTTTTACTTGAAATCAACGTCTGAATGTCCTATATAAAACCCCCCTCCTCAAACACCAGACACAAACCCACATAGCTGGTACTTCAGAATCTGAGATTTCAAAGCAATCAAATTCGTTTTGTATTTTGTATTACTTGCCAACAATTCTTGATCAGAATGGTGAGTACAATGGTTGCTG…	MVSTMVAAPSRVESLASSGIQSIPKEYVRPKEELTSIGNIFEEEKKHEGPQVPTIDLEDLVSEDKEARERCHEALKKAATEWGVMHLVNHGVPEELMDRVRVAGEGFFNQPVEEKEKYANDHDTGNSGKIQGYGSKLANNASGQLEWEDYFFHTVYPEDKKDMKIWPKNPSDYIPATSEYANHLRGLTTKVLSALSVCLGLEEDRLEKEVGGKDELVIQMKINYYPKCPQPELALGVEAHTDVSALTFILHNMVPGLQLFYEGKWITAKCVPNSIIMHIGDTVEILSNGKYKSILHRGLVNKEKVRISWAAFCEPPKEKIILKPLPETVSETEPARYPPRTFSQHIEHKLFRKTQALNGA	8.26497	6.13281	6.39895	3.44434	3.60723	2.54288	3.1222	3.53603	2.82223	Leucoanthocyanidin dioxygenase	LDOX
CL29736Contig1	CCCTCGCCCATCTTCAGTTCTTCACAGTCTCTCTCTCTCTCTCGCCTGTATAAACAATTCCAGCCGTTTCAGTATTTATTAATATTAATTTGGGACAGGCAATCAGAAAGAATTGATCAAATATGACTGGTCATCGGACCCTGATCGTGGGTTCAACCGGATTCATCGGCCGGTTCCTGGCCGAAGCCAGCCTGGGCTCTGGCCGGTCCACTTTCCTCCTCGTACGGCCCGGCCCGGCTTCCCCTTCCAAGGCCCACACCATCGCCTCCTTCGAAGAAAAAGGCGCCATAGTCATACCCGGTTCAATAGGCGACCAAGATGCGATGGAGAAGGTACTGAAGGAACATGAGATTGAAGTTGTAATATCAGCCGTGGGTGGTGTTAGCGTCTTGGACCAGC…	MTGHRTLIVGSTGFIGRFLAEASLGSGRSTFLLVRPGPASPSKAHTIASFEEKGAIVIPGSIGDQDAMEKVLKEHEIEVVISAVGGVSVLDQLILVDAIKSAGTIKRFFPSEFGHDIDRADPVEPGLTMYNQKRQVRRAIEVAGIPYTYICCNSIAAWPYHDNTHPADVLPPLDCFHIYGDGSVKAYFVAGTDIGKFTIKCVDDERTVNKSVHFQPQSNLLNMNELASLWEKKIGRTLPRVTITEDDLLVAAKEMCIPGSIVASLTHDIFIKGCQVNYSLDRDTDTEVTSLFPDASFRTIDECFDDFLARIINADPVVVVDEPTTEDTIGAPNPERKAFAITASCS	3.25067	5.10818	5.3678	1.36969	1.732	1.36873	2.27493	2.48749	1.7434	Leucoanthocyanidin reductase 2	LAR2
CL24482Contig1	TAGATGCGTCTGTTTAGGGTTGTGGAAGGAATTGAATGTGACGTGTAACGGGACCGTTAGTGTGTAGTCAAGCAAAGTGTGCACAATTAATTTCGATGGGCATCAATATTTGGAAGGATTTGCTCTGGATTAGTGTGGCTAATCAAAGAAAATTTTCGGGGCATGTTCAATTGGAAGCTAAGGTTTTAATTAGTCAAGGTTCACAAGTTTAAAACGAGATTTTAAAGGCCCAATATTAATAAAAGATTCAGCCGTGATTTGCTTGAGTTAATTGGAGAGATTTTGATAGCAAGAAGATCTTCGTCAACAAGGAAGGGCTCGGCAGTCCTTACTTAAAACGAAAAAGGCAGAAGATCACTTTGGCAATCAACGTGCATGTGTGACCAAGAATAAGGCAAG…	MEERNSIKVCVTGGSGYIASWLVKKLLEKGYTVHATLRNLDEKIKVDLLKSLPHADTRLVLFQADIYNPSEFEPAIEGCHYVFHLATPLQHNSQSTKYKDTTEAAIAGVKSIADCCIRSQSVKRLIYTASVMSTLPLKEDGTGFKSSFDESCWTPLNFSSIFAQDFPLEYTKSKTLAEKEVLSYNEIGNGKLEVVSLPCGLVGGDNSLLSYLPGSVAVILSQITGNLSLYDSLRLLQELLGSIPLVHIVDVCEAHIFCLEKESLRGRFLCVAVDTSVQEIASYYQENYPLFKISHEFKEGPDTGSSCDNTKLIRMGFEYKYGVKETLDGCVGFGRRLQSFSSN*QPTIGQLSYLCSILNQL	0.472015	0.642301	0.103875	0	0.142861	4.58626e-73	0.143224	0.175094	8.1474e-33	Anthocyanidin reductase	ANR2
CL41813Contig1	CTTCTTGTTGATTTATGTGTTTTCATTCATTTAATTACATATCATTATTGATTTAAGTGTGTTATTATTCTTGTTGAAAAAGGCCGCGAAAGCTGTATCGGACCTCTGGACAGGAAAACTGATTGGTCCAATGGTGCCGTCGGCGTATTTAGACGGCCGGATCAAGGGTGACAAGGGATACGGAGCTAGCCTGTGGAATCCAGTCGGCGGCGAAACCATCAAATGGTTAGACACAAAGCCACGGGAGTCCGTGGTGTACGTCTCATTCGGAAGCATGGTTTCATTGACAGCAGAAGAGATGGAGGAAATAGGTTTGGGATTGAAGTGCAGCAACTTGGATTTCATTTGGGTGGTGAGGGAATCTCAGATTGAAAAACTACCTTCCGACTTCTCAGACTC…	MVPSAYLDGRIKGDKGYGASLWNPVGGETIKWLDTKPRESVVYVSFGSMVSLTAEEMEEIGLGLKCSNLDFIWVVRESQIEKLPSDFSDSTKEKGLIVTWCNQLEILAHPAIGCFVTHCGWNSTLEGLSLGVPMIGVPKWADQLTDAKFIEEIWGVGVRAKENEKGIVRREELISCLKQVMEEGERRLEIRRNVSKWKDLAKEAISEGGSSDKCINEFVERLKCRK	0.682651	0.258324	0.408094	13.3725	12.5969	13.1267	2.56941	1.37994	1.91556	UDP-glycosyltransferase 74B1	UGT
CL26328Contig1	TCTTGGAAGATAATGAGAATGAAGGAAGTTTCGACTTTGCTTTTGTTGATGCTGACAAGACCAATTACTTGAATTATCATGAGAGACTGATGAAACTGGTTAAGGTTGGGGGCATAATTGCCTATGACAACACGTTGTGGCATGGAACCGTATCAATGTCAGAGGAAATGGTTCCAGAGAAACTGAAACCCTGTAGGGAACCCATTATCAAGCTCAACAAATCGCTAGCAAATGATTCTCGCGTTATGATTACTCATGCTACAATGGGTGATGGAATCACAATATGTATGCGCCTCAAGTGATTTCCTATGTTATATGTCTAAGTGCCATGAGGAGTGCTACATACACAAAAAAATATACACAGAAACTCACCCAGAATTTGAAACTAATGGCTCAGAT…	LEDNENEGSFDFAFVDADKTNYLNYHERLMKLVKVGGIIAYDNTLWHGTVSMSEEMVPEKLKPCREPIIKLNKSLANDSRVMITHATMGDGITICMRLK	2.22425	0.721855	0.384096	1.35162	0.9936	0.195055	9.68582	10.6426	7.0049	Caffeoyl-CoA O-methyltransferase	CcoA
CL36852Contig1	TTTGTCACCTAGTACTCTATGGTTGAGTTGTCTCCTACAATCAGCCTATAAATAGGTACTCAAAAGTCTCAGTTTCAAAAACACCAGGAGCTAGCTGGCAACCCCTCCTCTCCTAAAAAGCTTTTCCTTCTTTCAAAGTTTGTGAGTTCTCTCACGAGTTTATTTTTTTGAACTCAATCTTTGGAAGAGTGAACAAAATTCAGTTGATCAGTTTGTCGATTCACAAACTCGCTGCCGTTGGAAAGCTATGGAACACGCAACATTGAAGGAAGTGACTCCAAGGAAGGGAATATTGCTGACTGAGGAGTTGCATCAGTATGTATTGGAGACTAGTGTGTACCCTCGTGAACCAGAGCCCCTCAAGCAGATAAGAGATGCCACTGCAAGCCACCCATGGGC…	MEHATLKEVTPRKGILLTEELHQYVLETSVYPREPEPLKQIRDATASHPWAFMGTSPDGGQLIAMLLKLLNAKKTIELGVFTGYSLLLTALSIPDDGKITAIDVNREMYEIGLPIIKKAGVEHKINFIESKALPVLDKLLEDNENEASFDFAFVDADKPSYMDYHKRLIKLVKVGGIIAYDNTLWYGTVAMPEEMVLEDLKPSRESTMKLNEMLAADRRVMISHASIGDGITLCMRVQ*LLPGSKHEHFAR	29.1141	31.3535	30.415	87.6948	89.9182	87.1655	480.37	462.99	468.434	caffeoyl-CoA O-methyltransferase At4g26220	At4g
CL20586Contig1	GTTTCCAGAGACATGCTCCTTGCTCAATGTATAGTATCCGAAGAATAATTTGTTCATGATCTCATCGCCCAAACAATTAATTTGCTAGCTTCATTTCCAGCCCCAGTGATCAGGAGTATCTTCTTTCATCCGAGCCGTATCGATCCATCCAATTTCGACAAACAGTATATAATGGAGGTTGAAGTGATATCCAGGGAGAGAATAAAACCATCATCTCCAACTCCACCTCACTTGAAGACATACAAGATTTCTCTCTTGGATCAGCTCTTCCCTCCAGCCCATGTTCCCTTGGTATTCTTCTATCCAAACACACAACAGACTACTATCCCCGTCCCCGACCTCATCGCCAAAACATCACTCTCCTTCAAACACTCGCTAGCGCAAACCTTGACTACTTTT…	MEVEVISRERIKPSSPTPPHLKTYKISLLDQLFPPAHVPLVFFYPNTQQTTIPVPDLIAKTSLSFKHSLAQTLTTFYPFAGKIKDHLSVDCNDEGVYYVETRVGNPISEFLSKPDTRLTQHLLPRESADEMDSTAGINVVMIQANFFKCGGIALSICTSHKIIDGHTCSTFLKAWADTAQGSGMACPSFIPSDSLFPHNPSLPEGSTLFLWSSRFNQSKYVTRRFLFSSPALTSLKTKAASSSFVPTRVEALTGLIWKCAISASKSTNGTQKPSVLSLAVDFRRKLFPPPSKFFMGNLFWSAVAQYKPDTGAELHCLVGNLRNAISKINRDFVSQMQGEEGFVKVIECLKDLRDAYSDERASYYSCTSTCNSGLSEADFGWGKPAWVSLGGAEDSLLRN…	0.129197	0.487052	0	1.06062	2.1123	2.10161	0.0401264	0.0415198	0.288823	hydroxypalmitate O-feruloyl transferase	HOFT
CL28668Contig1	GTGTGCTCTTCCGATCTTGAAAATTCTCCATGTGCTTATTAAGTTGCATGATTCAATTAAAGGGTGCTACCGTGCTACGTTGGTACATGATTAGGAAAATGGACAGAGTTCCATTAGGAGTGAGAAAGGGTACTTGGACTAAGGAAGAAGACTGTCTTCTCAAGAAGTGCATTGAGAAGCATGGAGAGGGGAAGTGGCACCAAGTTCCTTACAAAGCAGGATTGAATAGATGCAGGAAAAGTTGTAGGCTGAGATGGTTGAATTATCTGAGGCCAAATATAAAGAGAGAAAATTTTACTGTGGATGAAATTGATCTCATTATCAGGCTTCATAAGCTCCTAGGCAATAGATGGTCGTTAATTGCGGGTAGACTTCCAGGAAGAACATCGAACGACGTGA…	MCLLSCMIQLKGATVLRWYMIRKMDRVPLGVRKGTWTKEEDCLLKKCIEKHGEGKWHQVPYKAGLNRCRKSCRLRWLNYLRPNIKRENFTVDEIDLIIRLHKLLGNRWSLIAGRLPGRTSNDVKNYWNTHLKGKSTDQSREIIFKQEIQISRTHPKHNHRGMMMEHCGGMTCCSIMKLAEI	4.52455	4.5541	5.84533	109.216	104.61	99.1235	231.032	242.518	230.224	Transcription factor MYB113	MYB113
CL17343Contig1	CCTCCGCCCTTCCCCCGAATCGATTAGACGTGAGAATTGTAAACTAATTCTATGAGAGACCTGTGATGGATCTTTGAATTGATTTGAAAAAAATACTGTGTTGAATTTTAACACCACCAGTCGCAAAACCTTTTGAGTTATCCATTAGCCTGCCGCCTCTCTATAAATTACAAACCATTCCTTCTCTACCAAGTACTCACTGCTTCTTTCCATAAGTGATGGCCTCCTCCCACCTTGTGTCCCCTCTACTCCTGCTGACACTCGCCTCCTCCTGTCTTCTTTTTCTTCAACCCCATCCGAGCAATGCCGATTCACTCCGTAGTTGCCACTTTGAACAGATTTACAACTTTGGCGACTCGATTTCAGATACTGGGAATCTAATTCGGCAAAAGCCAATCG…	MASSHLVSPLLLLTLASSCLLFLQPHPSNADSLRSCHFEQIYNFGDSISDTGNLIRQKPIVAGATLAAMLPYGETFFKRPTGRWSNGRLMIDFIAKASGLPFLNPYLEKEADFRHGVNFAVSAATALPAKVLAKYNITDTLTNSSLHVQLDWMSKHLNSTRIKPKTSLFFVGEIADNDYNFANLDGKSQEIKVLVPQVVAAIMSGVRRVISSFGADRVIVPGLFPRGCSPIYLTIFPTNNASAYDEQGCLKEINAIAYYHNIVLQEAIIELKTEYPDVIIVYGDYYSAFQWVFNHSVQFGFDGNSTRKSCCGIGGDYNFNVTRQCSPEVPVCPDPDKFIWWDGVHMTEAVYKKMAGWLIKDMLPKLKCWV	0.000605671	2.94097e-10	0.527304	6.0278	6.35705	3.84702	13.2743	13.7821	11.9334	Acetylajmalan esterase	Ace
CL13518Contig1	GTCGACCACACAAAGTTCATATAAATATCTATTCTATCCTCTCTCTCTCTCTCTCTCGCTCGATATAACATGAACTGCATTCAAACATGGCCAGAGCCAATAGTCCGAGTCCAATCTCTCTCCGACAGCGGCATAACCGCTATCCCCGAACGATACATCAAACGACTCTCCGAAAGGCCTTCTCCTTCACCACTGGATTTACCGGCGAGTGATGACATCAATATCCCAGTGATCGATCTCTCCAACTTACTGTCCGACGACTCCTCCCTCCGCGACAAGACGATGAGCCTCATCTCGGTCGCGTGCCGAGAGTGGGGTTTTTTTCAGGTGGTAAACCACGGTGTGAGCCACGAGCTGATGAGGCGCACCCGGGAGGTGTGGCGCGAATTCTTCCACCTT…	MNCIQTWPEPIVRVQSLSDSGITAIPERYIKRLSERPSPSPLDLPASDDINIPVIDLSNLLSDDSSLRDKTMSLISVACREWGFFQVVNHGVSHELMRRTREVWREFFHLPVEEKQRYANSPATYEGYGSRLGVEKGMKLDWSDYFFLHLLPNSMRNQNKWPKLPPECRELVAQYGEELVRLCGKLMKVFSTNLGLEQDYLQNSFGGEEIGACLRVNFYPKCPQPDLALGLSPHSDPGGMTLLLPDDNVSGLQVRRGDNWVTVKPIPNAFIVNIGDQIQVLSNATYKSVEHRVIVNSAKERVSLAFFYNPNGNIPIEPAKMLVTEENPPLYKAMTFNEYRLFIRTRGPCGKSQVESLKSPH	0.260447	0.230494	0.329579	48.1517	53.8175	48.25	8.18957	8.01753	5.02826	2-oxoglutarate-dependent dioxygenase	ODD

## Sheet: Mean FPKM Value 
id	Unigene	Protein	fpkm_Sample_qingguo_1	fpkm_Sample_qingguo_2	fpkm_Sample_qingguo_3	fpkm_Sample_hongguo_1	fpkm_Sample_hongguo_2	fpkm_Sample_hongguo_3	fpkm_Sample_languo_1	fpkm_Sample_languo_2	fpkm_Sample_languo_3
CL12314Contig1	CTCTCTCTCTCTCTCTCTAAAAATGGGTGTAAAAGGAGACTTCGCGGTGGCGGTGGGCAAGAAAGAGGTGGTGGCAGCGGTGTTGCCGATGCCAGAGCATTGGTTACCAATGTCCAACCTAGACTTGCTGTTGCCACCGGTGGACGTCGGAGTTTTCTTTTGTTACAAAAAGACCCCACAACATGACAACTTATTCACAATTGCGTCCATGTCCGGTGTCTTGAAAAAATCATTGGCCCAAGTTTTGGTTTCCTACTACCCATTTGCCGGGGAGGTTGTCCAGAACACTGTGGGTGAGCCTGAGCTTCTTTGTAACAACAGAGGAGTTGACTTTGTTGAGGCTTTTGCTGACGTGGAACTCTGTGATCTTGACTTTTATAATCCTGATGAGAGTGTTAA…	MGVKGDFAVAVGKKEVVAAVLPMPEHWLPMSNLDLLLPPVDVGVFFCYKKTPQHDNLFTIASMSGVLKKSLAQVLVSYYPFAGEVVQNTVGEPELLCNNRGVDFVEAFADVELCDLDFYNPDESVKGKLVPQKKHGVLCVQVTEFKCGGLVVGCTFDHRVADVYSTNMFLVSWAETARSTPLSLRPSFRRSLLNPRCPGFYSSSLDDLYIPISTLPPPPEPQHSDEYLISRIYHISTDQLIGLQLLASASGTHKTKLEAFCAFLWKLVAAGVIGKGQFCKIGIVVDGRMRLSEGELDDKKKLFTSYFGNVLSIPYGEKPVRVLTSQSLSSTADSVHEFLESAVTKGHFLDLIDWVKARRPEPLLARIYAGGEDGPNGPALVVSSGQRFPVSKVDFGWGK…	0.367012	0.785636	0.919966	14.7949	15.9753	17.9365	0.979545	0.761687	1.42276
CL32463Contig1	GATTCTCTTCCTTGAGGGCCCGTTTTTATTTACAGCTGTCCAAAACGACACCATAAATAGGCTAAAATTGTCACTTCTCAAGTGTCCATTCCTTCACATACATATAACACCAAAGTAAAATACAAGGAAGAGGAGAGAGAAAAACAGAGCTATGGAGGTAGAGAGAGTTCAAGCTCTAGCCCACGGAGGCCTCCACGAGCTACCTGCCCAATTCATCCGGCCCGCGCACGAGCGGCCGGAGAACAGCAAAGCCATAGACGGGGTCACGGTTCCGGTAATCTCCCTCTCCAAGCCGCACGATATCGTCGTCGACGAGATATCGAGGGCTTGCAGCGAGTGGGGATTCTTCCTCCTCACGGATCACAACGTGTCGCCGGCGGTGATACGGCGGCTGAAGGA…	MEVERVQALAHGGLHELPAQFIRPAHERPENSKAIDGVTVPVISLSKPHDIVVDEISRACSEWGFFLLTDHNVSPAVIRRLKEVGEEFFNLPQKEKESYANDPASGRFDGYGTKMTRNLDEKVEWVDYYFHVMYPTTKVNYDNWPKNPPSYRGATEEYNAELLQVTDKILELLSEGLGLEGKALRSCLGEDAMEFEMKINMYPPCPQPQLALGVEPHTDMSALTLLVPNDVPGLQVWKDDNWVAVDYLPNALFVHVGDQVEVLSNGKYKSVLHRSLVNKERTRMSWAVFVTPPHEAVIGPIPELIDGKNPAKYSTKTYAEYRHRKFNKIPQ	39.3584	39.5654	45.663	117.704	122.015	125.111	177.095	175.27	174.956
CL14366Contig1	TCCAAATACTTAATTACTAGAAAACTCGATCACGACGTCATAGAAGGATTGGGGAGACTAGGATAACCATACAATACAAATCTACATCCCAAAATTTCAACCATTTTCCTTGCGGGTTTGTCATTTGAATTGAACTTTTACTGATTCAATAATATTGCTCTCTTAGTTTTTAACCATATGCTCGGAATGCTAGTTACCTTATCCTCCAATGCTACCTCATGGTGGTGGCAAGGCATCAACAACAGAAGCAATGATCCCGGACGCCTACTTCTCGCATCCTCCCTCCTCGTTCCCGTCCTGTCGTGGTTCACATGGATATTATTGATCAAAAAATCGAATAATAAACACCCACCGCTACCACCAGGTCCATATGGCCTACCCCTCATCGGAAGCCTCCTC…	MLGMLVTLSSNATSWWWQGINNRSNDPGRLLLASSLLVPVLSWFTWILLIKKSNNKHPPLPPGPYGLPLIGSLLSLDWELHVYFTTLARTYGSIFTIWLGRKLTLVVSSPAIAREMLKDNDVTFANHDVTIAATLSSYGGRDILWSPYGVEWRMLRKVLVREMLSNTSLDSVYSLRRQEIRKTIGFLYSQGERPVNLGELMFLTALNVATNMVWGGHATSKDMAGSTESVAAEFRRMIIEMTNLLGTLNISDMYPSLAWFDLQGIARKMKRLAKQLDVIFDGIIDQRLKINEQNGTGKGSGGKSDKDFLQLLLQLKDEGDPKTPLTMNHIKALFLDMIIGGTDTTNNTLEFAMAEIMNKPEVMHRVKQEIDAVVGKNTTLEESHIPKLPYLYAVMKETL…	49.4689	44.0381	55.8338	4.67063	5.50866	6.28849	3.43264	2.44468	3.26788
CL11556Contig1	GGAACGTTGTTAAATTCCACTCATATTTTCTCTTTCGACGATCCCCCCCCATTGGCCTATATATTATGCGACATTCCATCCATCTTCGAACACACACCTCACAAAATGGCCCTCAACATAATGTTGTTTAGGGAGATTGCAGCAGCAACTGTAGTCTTTCTTCTCACTAGGCTCTTCCTTGGTTCCATCCTCCAGCTCCTCAAACCCACCTGTAAACTCCCGCCCGGTCCGAAAGGATGGCCGGTCGTCGGCGCCTTACCACTTCTTGGAACCATGCCTCATGTTGCCCTAGCCAAAATGGCCAAAAAATATGGGCCCATCGTCTACCTAAAAATGGGCACTTGTGGCATGGTGGTAGCCTCGACTCCCGAGTCGGCTCGAGCCTTCCTCAAAACCCTT…	MALNIMLFREIAAATVVFLLTRLFLGSILQLLKPTCKLPPGPKGWPVVGALPLLGTMPHVALAKMAKKYGPIVYLKMGTCGMVVASTPESARAFLKTLDMNFSNRPPNAGATHLAYNSQDMVFADYGPKWTLLRKLCNVHMLGAKALDDSAHIRESELGHMIRAVVESSQRAEPVVISEMMTYAMANMIGQVILKRRVFVQKGSESNEFKDMVVELMTSAGLFNVGDFIPSVAWMDLQGIEGGMKRMHSKWDDLITRMVKEHSESAHERKGNPDFLDVLMANKENSQGTGSLSLTNIKALLLNLFTAGTDTSSSVIEWALAEMVLNPDVLKRAQQEMDQVIGRNRRLKESDIPKLPYLQAICKEAFRLHPSTPLNLPRISSEACEVNSYYVPKNTRLSV…	64.318	60.7618	66.3362	279.604	281.823	267.732	2251.19	2116.47	2217.96
CL5691Contig1	TCTCTCTCTCTCTCTCTCTTCGATGATGGCGATGGAGGAAGGCAAGAGAAAAGAACCGATATTCAGAGACATAAGGCGATACTACTGCGAATACTGCGGTATCTGTCGCTCCAAGAAGTCCCTTATCGCCTCTCACCTCCTCTCTCACCACAAGGATGAAGTGGAACAGAAAAAAGCCGAAGGGGAAAGTGAAAATGAGGGGCCAAAATCGAATACATGTGAAGAATGCGGTGAAAGTTTCCGGAAGCCTGCTTATTTAAGGCAACACATGCTAAGCCATTCTCTTGAGAGATCATTTGCTTGTCCAGTAGATGACTGTCACTGCAGCTATAGAAGGAAAGACCATTTAACACGCCACCTTCTTCAGCATCAAGGGAAACTCTTTGAATGTCCTGTGAA…	MEGEKRGSRTTVCVTGASGFIGSWLVMRLLERGYFVRATVRDPANVNKVKHLLDLPKAETHLSLWKADLMEEGSFDDAIQGCAGVFHVATPMKLSFTDLENEVIKPTVNGVLNIMRSCCKAKTVKRLVYTSTTGTVAVQEHPQPEYNESFWTDIDFCKTQKMTAWMYFVAKTMAEKAAWESAEENGLDLVTIHPSVVIGPFITPSRPLSVDLSLSVITRNEALYPMVTRAWAVHVDDVCNAHIYLFENPKAEGRYICSSHDFTILDLAKSLSQRYPEYNIPIKFDGVDELLKPVPCSSKKLMDLGFKFKYSPEEHDVGDLVAEAIESCRQKGLMPV	8.26497	6.13281	6.39895	3.44434	3.60723	2.54288	3.1222	3.53603	2.82223
CL11378Contig1	AGTACCTCGTGCTCAAACCCTTCCTTCAAACTAACCTTCCACTTTAGCTTCAACATCGAGTCTGGTAAAATCCCTCTCACGTGCTCAATGGCCGATACTCTCTCTCTCTCCTCTCTTCTTGTTTGGTTGGTGGCTCTAACCCCATGCCACCTCCTCCCTCAAATCCTTCTAGATTTTGCTACCGTCCAATCACCAATTTATTTCTATTACTTCTGCCCATGGTTTTACTTGAAATCAACGTCTGAATGTCCTATATAAAACCCCCCTCCTCAAACACCAGACACAAACCCACATAGCTGGTACTTCAGAATCTGAGATTTCAAAGCAATCAAATTCGTTTTGTATTTTGTATTACTTGCCAACAATTCTTGATCAGAATGGTGAGTACAATGGTTGCTG…	MVSTMVAAPSRVESLASSGIQSIPKEYVRPKEELTSIGNIFEEEKKHEGPQVPTIDLEDLVSEDKEARERCHEALKKAATEWGVMHLVNHGVPEELMDRVRVAGEGFFNQPVEEKEKYANDHDTGNSGKIQGYGSKLANNASGQLEWEDYFFHTVYPEDKKDMKIWPKNPSDYIPATSEYANHLRGLTTKVLSALSVCLGLEEDRLEKEVGGKDELVIQMKINYYPKCPQPELALGVEAHTDVSALTFILHNMVPGLQLFYEGKWITAKCVPNSIIMHIGDTVEILSNGKYKSILHRGLVNKEKVRISWAAFCEPPKEKIILKPLPETVSETEPARYPPRTFSQHIEHKLFRKTQALNGA	8.26497	6.13281	6.39895	3.44434	3.60723	2.54288	3.1222	3.53603	2.82223
CL29736Contig1	CCCTCGCCCATCTTCAGTTCTTCACAGTCTCTCTCTCTCTCTCGCCTGTATAAACAATTCCAGCCGTTTCAGTATTTATTAATATTAATTTGGGACAGGCAATCAGAAAGAATTGATCAAATATGACTGGTCATCGGACCCTGATCGTGGGTTCAACCGGATTCATCGGCCGGTTCCTGGCCGAAGCCAGCCTGGGCTCTGGCCGGTCCACTTTCCTCCTCGTACGGCCCGGCCCGGCTTCCCCTTCCAAGGCCCACACCATCGCCTCCTTCGAAGAAAAAGGCGCCATAGTCATACCCGGTTCAATAGGCGACCAAGATGCGATGGAGAAGGTACTGAAGGAACATGAGATTGAAGTTGTAATATCAGCCGTGGGTGGTGTTAGCGTCTTGGACCAGC…	MTGHRTLIVGSTGFIGRFLAEASLGSGRSTFLLVRPGPASPSKAHTIASFEEKGAIVIPGSIGDQDAMEKVLKEHEIEVVISAVGGVSVLDQLILVDAIKSAGTIKRFFPSEFGHDIDRADPVEPGLTMYNQKRQVRRAIEVAGIPYTYICCNSIAAWPYHDNTHPADVLPPLDCFHIYGDGSVKAYFVAGTDIGKFTIKCVDDERTVNKSVHFQPQSNLLNMNELASLWEKKIGRTLPRVTITEDDLLVAAKEMCIPGSIVASLTHDIFIKGCQVNYSLDRDTDTEVTSLFPDASFRTIDECFDDFLARIINADPVVVVDEPTTEDTIGAPNPERKAFAITASCS	3.25067	5.10818	5.3678	1.36969	1.732	1.36873	2.27493	2.48749	1.7434
CL24482Contig1	TAGATGCGTCTGTTTAGGGTTGTGGAAGGAATTGAATGTGACGTGTAACGGGACCGTTAGTGTGTAGTCAAGCAAAGTGTGCACAATTAATTTCGATGGGCATCAATATTTGGAAGGATTTGCTCTGGATTAGTGTGGCTAATCAAAGAAAATTTTCGGGGCATGTTCAATTGGAAGCTAAGGTTTTAATTAGTCAAGGTTCACAAGTTTAAAACGAGATTTTAAAGGCCCAATATTAATAAAAGATTCAGCCGTGATTTGCTTGAGTTAATTGGAGAGATTTTGATAGCAAGAAGATCTTCGTCAACAAGGAAGGGCTCGGCAGTCCTTACTTAAAACGAAAAAGGCAGAAGATCACTTTGGCAATCAACGTGCATGTGTGACCAAGAATAAGGCAAG…	MEERNSIKVCVTGGSGYIASWLVKKLLEKGYTVHATLRNLDEKIKVDLLKSLPHADTRLVLFQADIYNPSEFEPAIEGCHYVFHLATPLQHNSQSTKYKDTTEAAIAGVKSIADCCIRSQSVKRLIYTASVMSTLPLKEDGTGFKSSFDESCWTPLNFSSIFAQDFPLEYTKSKTLAEKEVLSYNEIGNGKLEVVSLPCGLVGGDNSLLSYLPGSVAVILSQITGNLSLYDSLRLLQELLGSIPLVHIVDVCEAHIFCLEKESLRGRFLCVAVDTSVQEIASYYQENYPLFKISHEFKEGPDTGSSCDNTKLIRMGFEYKYGVKETLDGCVGFGRRLQSFSSN*QPTIGQLSYLCSILNQL	0.472015	0.642301	0.103875	0	0.142861	4.58626e-73	0.143224	0.175094	8.1474e-33
CL41813Contig1	CTTCTTGTTGATTTATGTGTTTTCATTCATTTAATTACATATCATTATTGATTTAAGTGTGTTATTATTCTTGTTGAAAAAGGCCGCGAAAGCTGTATCGGACCTCTGGACAGGAAAACTGATTGGTCCAATGGTGCCGTCGGCGTATTTAGACGGCCGGATCAAGGGTGACAAGGGATACGGAGCTAGCCTGTGGAATCCAGTCGGCGGCGAAACCATCAAATGGTTAGACACAAAGCCACGGGAGTCCGTGGTGTACGTCTCATTCGGAAGCATGGTTTCATTGACAGCAGAAGAGATGGAGGAAATAGGTTTGGGATTGAAGTGCAGCAACTTGGATTTCATTTGGGTGGTGAGGGAATCTCAGATTGAAAAACTACCTTCCGACTTCTCAGACTC…	MVPSAYLDGRIKGDKGYGASLWNPVGGETIKWLDTKPRESVVYVSFGSMVSLTAEEMEEIGLGLKCSNLDFIWVVRESQIEKLPSDFSDSTKEKGLIVTWCNQLEILAHPAIGCFVTHCGWNSTLEGLSLGVPMIGVPKWADQLTDAKFIEEIWGVGVRAKENEKGIVRREELISCLKQVMEEGERRLEIRRNVSKWKDLAKEAISEGGSSDKCINEFVERLKCRK	0.682651	0.258324	0.408094	13.3725	12.5969	13.1267	2.56941	1.37994	1.91556
CL26328Contig1	TCTTGGAAGATAATGAGAATGAAGGAAGTTTCGACTTTGCTTTTGTTGATGCTGACAAGACCAATTACTTGAATTATCATGAGAGACTGATGAAACTGGTTAAGGTTGGGGGCATAATTGCCTATGACAACACGTTGTGGCATGGAACCGTATCAATGTCAGAGGAAATGGTTCCAGAGAAACTGAAACCCTGTAGGGAACCCATTATCAAGCTCAACAAATCGCTAGCAAATGATTCTCGCGTTATGATTACTCATGCTACAATGGGTGATGGAATCACAATATGTATGCGCCTCAAGTGATTTCCTATGTTATATGTCTAAGTGCCATGAGGAGTGCTACATACACAAAAAAATATACACAGAAACTCACCCAGAATTTGAAACTAATGGCTCAGAT…	LEDNENEGSFDFAFVDADKTNYLNYHERLMKLVKVGGIIAYDNTLWHGTVSMSEEMVPEKLKPCREPIIKLNKSLANDSRVMITHATMGDGITICMRLK	2.22425	0.721855	0.384096	1.35162	0.9936	0.195055	9.68582	10.6426	7.0049
CL36852Contig1	TTTGTCACCTAGTACTCTATGGTTGAGTTGTCTCCTACAATCAGCCTATAAATAGGTACTCAAAAGTCTCAGTTTCAAAAACACCAGGAGCTAGCTGGCAACCCCTCCTCTCCTAAAAAGCTTTTCCTTCTTTCAAAGTTTGTGAGTTCTCTCACGAGTTTATTTTTTTGAACTCAATCTTTGGAAGAGTGAACAAAATTCAGTTGATCAGTTTGTCGATTCACAAACTCGCTGCCGTTGGAAAGCTATGGAACACGCAACATTGAAGGAAGTGACTCCAAGGAAGGGAATATTGCTGACTGAGGAGTTGCATCAGTATGTATTGGAGACTAGTGTGTACCCTCGTGAACCAGAGCCCCTCAAGCAGATAAGAGATGCCACTGCAAGCCACCCATGGGC…	MEHATLKEVTPRKGILLTEELHQYVLETSVYPREPEPLKQIRDATASHPWAFMGTSPDGGQLIAMLLKLLNAKKTIELGVFTGYSLLLTALSIPDDGKITAIDVNREMYEIGLPIIKKAGVEHKINFIESKALPVLDKLLEDNENEASFDFAFVDADKPSYMDYHKRLIKLVKVGGIIAYDNTLWYGTVAMPEEMVLEDLKPSRESTMKLNEMLAADRRVMISHASIGDGITLCMRVQ*LLPGSKHEHFAR	29.1141	31.3535	30.415	87.6948	89.9182	87.1655	480.37	462.99	468.434
CL20586Contig1	GTTTCCAGAGACATGCTCCTTGCTCAATGTATAGTATCCGAAGAATAATTTGTTCATGATCTCATCGCCCAAACAATTAATTTGCTAGCTTCATTTCCAGCCCCAGTGATCAGGAGTATCTTCTTTCATCCGAGCCGTATCGATCCATCCAATTTCGACAAACAGTATATAATGGAGGTTGAAGTGATATCCAGGGAGAGAATAAAACCATCATCTCCAACTCCACCTCACTTGAAGACATACAAGATTTCTCTCTTGGATCAGCTCTTCCCTCCAGCCCATGTTCCCTTGGTATTCTTCTATCCAAACACACAACAGACTACTATCCCCGTCCCCGACCTCATCGCCAAAACATCACTCTCCTTCAAACACTCGCTAGCGCAAACCTTGACTACTTTT…	MEVEVISRERIKPSSPTPPHLKTYKISLLDQLFPPAHVPLVFFYPNTQQTTIPVPDLIAKTSLSFKHSLAQTLTTFYPFAGKIKDHLSVDCNDEGVYYVETRVGNPISEFLSKPDTRLTQHLLPRESADEMDSTAGINVVMIQANFFKCGGIALSICTSHKIIDGHTCSTFLKAWADTAQGSGMACPSFIPSDSLFPHNPSLPEGSTLFLWSSRFNQSKYVTRRFLFSSPALTSLKTKAASSSFVPTRVEALTGLIWKCAISASKSTNGTQKPSVLSLAVDFRRKLFPPPSKFFMGNLFWSAVAQYKPDTGAELHCLVGNLRNAISKINRDFVSQMQGEEGFVKVIECLKDLRDAYSDERASYYSCTSTCNSGLSEADFGWGKPAWVSLGGAEDSLLRN…	0.129197	0.487052	0	1.06062	2.1123	2.10161	0.0401264	0.0415198	0.288823
CL28668Contig1	GTGTGCTCTTCCGATCTTGAAAATTCTCCATGTGCTTATTAAGTTGCATGATTCAATTAAAGGGTGCTACCGTGCTACGTTGGTACATGATTAGGAAAATGGACAGAGTTCCATTAGGAGTGAGAAAGGGTACTTGGACTAAGGAAGAAGACTGTCTTCTCAAGAAGTGCATTGAGAAGCATGGAGAGGGGAAGTGGCACCAAGTTCCTTACAAAGCAGGATTGAATAGATGCAGGAAAAGTTGTAGGCTGAGATGGTTGAATTATCTGAGGCCAAATATAAAGAGAGAAAATTTTACTGTGGATGAAATTGATCTCATTATCAGGCTTCATAAGCTCCTAGGCAATAGATGGTCGTTAATTGCGGGTAGACTTCCAGGAAGAACATCGAACGACGTGA…	MCLLSCMIQLKGATVLRWYMIRKMDRVPLGVRKGTWTKEEDCLLKKCIEKHGEGKWHQVPYKAGLNRCRKSCRLRWLNYLRPNIKRENFTVDEIDLIIRLHKLLGNRWSLIAGRLPGRTSNDVKNYWNTHLKGKSTDQSREIIFKQEIQISRTHPKHNHRGMMMEHCGGMTCCSIMKLAEI	4.52455	4.5541	5.84533	109.216	104.61	99.1235	231.032	242.518	230.224
CL17343Contig1	CCTCCGCCCTTCCCCCGAATCGATTAGACGTGAGAATTGTAAACTAATTCTATGAGAGACCTGTGATGGATCTTTGAATTGATTTGAAAAAAATACTGTGTTGAATTTTAACACCACCAGTCGCAAAACCTTTTGAGTTATCCATTAGCCTGCCGCCTCTCTATAAATTACAAACCATTCCTTCTCTACCAAGTACTCACTGCTTCTTTCCATAAGTGATGGCCTCCTCCCACCTTGTGTCCCCTCTACTCCTGCTGACACTCGCCTCCTCCTGTCTTCTTTTTCTTCAACCCCATCCGAGCAATGCCGATTCACTCCGTAGTTGCCACTTTGAACAGATTTACAACTTTGGCGACTCGATTTCAGATACTGGGAATCTAATTCGGCAAAAGCCAATCG…	MASSHLVSPLLLLTLASSCLLFLQPHPSNADSLRSCHFEQIYNFGDSISDTGNLIRQKPIVAGATLAAMLPYGETFFKRPTGRWSNGRLMIDFIAKASGLPFLNPYLEKEADFRHGVNFAVSAATALPAKVLAKYNITDTLTNSSLHVQLDWMSKHLNSTRIKPKTSLFFVGEIADNDYNFANLDGKSQEIKVLVPQVVAAIMSGVRRVISSFGADRVIVPGLFPRGCSPIYLTIFPTNNASAYDEQGCLKEINAIAYYHNIVLQEAIIELKTEYPDVIIVYGDYYSAFQWVFNHSVQFGFDGNSTRKSCCGIGGDYNFNVTRQCSPEVPVCPDPDKFIWWDGVHMTEAVYKKMAGWLIKDMLPKLKCWV	0.000605671	2.94097e-10	0.527304	6.0278	6.35705	3.84702	13.2743	13.7821	11.9334
CL13518Contig1	GTCGACCACACAAAGTTCATATAAATATCTATTCTATCCTCTCTCTCTCTCTCTCTCGCTCGATATAACATGAACTGCATTCAAACATGGCCAGAGCCAATAGTCCGAGTCCAATCTCTCTCCGACAGCGGCATAACCGCTATCCCCGAACGATACATCAAACGACTCTCCGAAAGGCCTTCTCCTTCACCACTGGATTTACCGGCGAGTGATGACATCAATATCCCAGTGATCGATCTCTCCAACTTACTGTCCGACGACTCCTCCCTCCGCGACAAGACGATGAGCCTCATCTCGGTCGCGTGCCGAGAGTGGGGTTTTTTTCAGGTGGTAAACCACGGTGTGAGCCACGAGCTGATGAGGCGCACCCGGGAGGTGTGGCGCGAATTCTTCCACCTT…	MNCIQTWPEPIVRVQSLSDSGITAIPERYIKRLSERPSPSPLDLPASDDINIPVIDLSNLLSDDSSLRDKTMSLISVACREWGFFQVVNHGVSHELMRRTREVWREFFHLPVEEKQRYANSPATYEGYGSRLGVEKGMKLDWSDYFFLHLLPNSMRNQNKWPKLPPECRELVAQYGEELVRLCGKLMKVFSTNLGLEQDYLQNSFGGEEIGACLRVNFYPKCPQPDLALGLSPHSDPGGMTLLLPDDNVSGLQVRRGDNWVTVKPIPNAFIVNIGDQIQVLSNATYKSVEHRVIVNSAKERVSLAFFYNPNGNIPIEPAKMLVTEENPPLYKAMTFNEYRLFIRTRGPCGKSQVESLKSPH	0.260447	0.230494	0.329579	48.1517	53.8175	48.25	8.18957	8.01753	5.02826

## Sheet: S1 vs S2转录组数据
id	fpkm_Sample_qingguo_1	fpkm_Sample_qingguo_2	fpkm_Sample_qingguo_3	fpkm_Sample_hongguo_1	fpkm_Sample_hongguo_2	fpkm_Sample_hongguo_3	GO.term
CL10000Contig1	0.124914	0.0382267	0.42414	0.123941	0.251411	0.0310831
CL10001Contig1	0.0662485	0.246638	7.9e-21	0.315126	0.120301	0.213708	aspartic-type endopeptidase activity|ATP binding|nucleic acid binding|zinc ion binding|DNA integration
CL10002Contig1	1.02215	0.657684	0.170123	0.787228	1.27916	0.49381
CL10003Contig1	1.25175	1.79391	1.39198	0.614072	0.572455	0.110125	integral component of membrane
CL10004Contig1	5.87464	7.44923	7.75433	2.85	2.13028	2.86232	ATP binding|protein serine/threonine kinase activity
CL10005Contig1	1.91979	1.6188	1.89453	0.810694	1.16309	1.19043
CL10006Contig1	0.141191	0.51437	0.739687	0.508203	0.504124	0.198926
CL10007Contig1	1.02853	0.656006	1.25813	0.633893	0.286969	0.57047	integral component of membrane|vacuolar membrane|ATP binding|ATPase activity, coupled to transmembrane movement of substances|xenobiotic-transporting ATPase activity
CL10008Contig1	5.98862	5.35799	5.54359	5.18761	5.36009	4.66511
CL10009Contig1	1.21136	0.465293	2.36603	1.1612	0.403127	1.52786
CL1000Contig1	0.158702	0.232338	0.447282	0.378543	0.13028	0.636759	cytosol|mitotic spindle|protein phosphatase type 2A complex|protein phosphatase regulator activity|negative regulation of GTPase activity|negative regulation of septation initiation signaling|positive regulation of protein dephosphorylation|regulation of protein phosphatase type 2A activity
CL10010Contig1	0.424346	0.523226	0.521652	0.816241	0.594009	0.67057
CL10011Contig1	0.342063	0.51117	0.915627	0.454022	0.537722	0.748922	chloroplast|chloroplast stroma|cytosol|2-carboxy-D-arabinitol-1-phosphatase activity|phosphatase activity
CL10012Contig1	0.400377	0.899543	0.545004	0.59973	0.879005	0.534149	cytoplasm|nucleus|ATP binding|MAP kinase activity|regulation of transcription, DNA-templated|transcription, DNA-templated
CL10013Contig1	44.2286	46.0481	49.7256	32.8129	36.8898	37.0428
CL10014Contig1	0.861521	0.378854	0.657737	1.21678	0.828725	0.838534
CL10015Contig1	0.480023	0	0.470491	1.0998	2.08812	0.943376
CL10016Contig1	152.011	167.885	148.386	17.4294	20.3065	14.9803
CL10017Contig1	0.479538	0.663479	0.446535	0.301865	0.177715	0.572971
CL10018Contig1	2.14456	1.28214	2.03429	1.07181	0.592163	1.37475
CL10019Contig1	0.739547	1.12986	1.0426	0.275532	1.55997	0.143555
CL1001Contig1	1.32204	0.475041	0.343847	1.05342	1.06632	1.44954
CL1001Contig2	1.49696	0.819254	0.450597	0.413722	0.570534	0.431423
CL10020Contig1	1.33164	1.37186	1.50729	0.723465	1.07998	0.42433
CL10021Contig1	2.18713e-12	3.23331e-14	0.0580496	4.26678e-23	1.13657	0
CL10021Contig2	0.775287	0.563196	0.419613	0.207513	0.655974	0
CL10022Contig1	0.707585	0.60438	0.159549	0.150699	0.537894	0.466793
CL10023Contig1	0.232697	0.163495	0.715823	0.14413	0.224521	0.519565
CL10025Contig1	0.675836	0.962704	0.488011	2.28762	1.39216	1.49695
CL10026Contig1	3.02895	1.6222	2.61371	3.28943	0.623159	1.89601
CL10027Contig1	0.104521	1.35581	0.651265	0.421552	0.217571	0.431342
CL10028Contig1	13.5009	16.3897	12.0196	13.7065	15.7504	11.6393	cytoplasm|mitochondrial large ribosomal subunit|rRNA binding|structural constituent of ribosome|mitochondrial translation|ribosomal large subunit assembly|translation
CL10029Contig1	0.869745	1.08987	1.55693	0.808006	1.48886	0.662584
CL1002Contig1	0.726973	0.425204	0.50416	0.234562	0.306396	0.187785
CL10030Contig1	0.168119	0	0.995371	0.484123	0.327552	0.681739
CL10030Contig2	0	0	0	0.375517	0.186887	1.30307
CL10031Contig1	0.0737667	0.221604	0.389994	0.341181	0.418098	0.594478	endoplasmic reticulum|endoplasmic reticulum membrane|integral component of membrane|plasma membrane|transmembrane transporter activity
CL10032Contig1	2.23353	0.771027	1.31973	0.385172	0.398834	0.603205
CL10033Contig1	0.209698	0.691996	0.34027	0.46482	1.07465	0.827441
CL10034Contig1	3.1167	3.78015	3.65625	0.552699	0.954261	1.10661
CL10035Contig1	0.689205	0.873352	0.832581	0.780611	0.931563	0.536704
CL10036Contig1	0.930213	0	0.465306	2.81346	1.08464	0.666712
CL10037Contig1	0.171191	0.632577	1.33054	0.537947	0.772391	0.1592
CL10038Contig1	0.0441595	2.61249e-85	0.0885246	0.132724	0.310741	0.217059
CL10039Contig1	101.127	108.391	105.254	106.323	100.052	107.484	cytosol|cytosolic ribosome|nucleus|proteasome complex|proteasome core complex|threonine-type endopeptidase activity|proteolysis involved in cellular protein catabolic process|response to cadmium ion|response to salt stress
CL1003Contig1	0.0751739	0.0625659	0.177505	0.143414	0.22364	0.327349
CL1003Contig2	0.799303	0.719812	1.20314	1.62377	0.848217	1.30766	mitochondrial inner membrane|proton-transporting ATP synthase complex, catalytic core F(1)|ATP binding|proton-transporting ATP synthase activity, rotational mechanism|ATP synthesis coupled proton transport
CL10040Contig1	0.735844	1.26479	0.857624	1.47069	1.1812	0.239287
CL10041Contig1	1.08217	1.56253	2.16101	1.20754	1.17404	2.52619
CL10042Contig1	0.180142	0.163756	0.436607	0.382412	0.47292	0.477139	ATP binding
CL10043Contig1	0.881302	0.170221	0.478515	0.875991	0.793361	0.909319
CL10044Contig1	7.36663	4.90656	1.60093	2.54784	1.13412	0.761722
CL10045Contig1	0.138369	0.333197	0.616291	0.389949	0.350959	0.344599	cytosol|alcohol dehydrogenase (NAD) activity|zinc ion binding|generation of precursor metabolites and energy
CL10046Contig1	0.473629	0.422146	0.535405	0.410508	0.414487	0.340519
CL10047Contig1	0.159069	0.127216	0.455598	0.0972304	0.350302	0.152578	endoplasmic reticulum membrane|integral component of membrane|membrane|fatty acid alpha-hydroxylase activity|heme binding|iron ion binding|fatty acid biosynthetic process|fatty acid metabolic process|inositolphosphoceramide metabolic process
CL10048Contig1	0.411943	0.169433	0.204868	0.549282	1.11478	1.29614
CL10049Contig1	0.315551	0.442932	0.177395	0.532088	0.448374	0.490236	Golgi apparatus|mitochondrial intermembrane space|mitochondrion|plant-type cell wall|copper ion binding|cytochrome-b5 reductase activity, acting on NAD(P)H|FAD binding|response to salt stress
CL1004Contig1	0.222862	0.451437	0.190151	0.115014	0.0941657	0.142095	ascospore wall|barrier septum|cell division site|external side of plasma membrane|integral component of plasma membrane|new growing cell tip|old growing cell tip|plasma membrane|alpha-1,3-glucan synthase activity|alpha-1,4-glucan synthase activity|alpha-glucan biosynthetic process|cell wall organization|fungal-type cell wall (1->3)-alpha-glucan biosynthetic process|fungal-type cell wall biogenesi…
CL1004Contig2	0.172347	0.470522	0.23024	0.251093	0.192909	0.816992	ascospore wall|barrier septum|cell division site|external side of plasma membrane|integral component of plasma membrane|new growing cell tip|old growing cell tip|plasma membrane|alpha-1,3-glucan synthase activity|alpha-1,4-glucan synthase activity|alpha-glucan biosynthetic process|cell wall organization|fungal-type cell wall (1->3)-alpha-glucan biosynthetic process|fungal-type cell wall biogenesi…
CL10050Contig1	1.97868	1.44977	0.825624	1.09085	0.694408	1.02209	periplasmic space|electron carrier activity|heme binding|metal ion binding|polyvinyl alcohol dehydrogenase (cytochrome) activity
CL10051Contig1	41.2091	42.4487	38.2344	34.1611	26.5906	27.4929
CL10051Contig2	9.11767	6.9504	7.70144	28.7552	23.2947	24.3845	endoplasmic reticulum membrane|integral component of membrane|nuclear membrane|nuclear speck|metal ion binding|phosphoprotein phosphatase activity
CL10052Contig1	0	1.04582	0.539389	0	1.42972	0
CL10053Contig1	3.16875	3.37701	3.27144	1.95919	1.31575	3.19765	extracellular space|lysosome|cysteine-type endopeptidase activity|proteolysis involved in cellular protein catabolic process
CL10054Contig1	0.182571	0.336872	0.207726	0.260787	0.505079	0.148225	integral component of plasma membrane|nucleoside transmembrane transporter activity
CL10055Contig1	1.70774	1.119	1.86494	1.07817	0.665581	0.449243
CL10056Contig1	0.395224	0.133486	0.35127	0.232372	0.149012	0.0870471	cytosol|eukaryotic 43S preinitiation complex|eukaryotic translation initiation factor 3 complex, eIF3e|eukaryotic translation initiation factor 3 complex, eIF3m|nucleus|translation initiation factor activity
CL10057Contig1	0.141885	0.268584	0.139306	0.139433	0.287139	0.704054
CL10058Contig1	1.56256	1.56891	0.315943	3.27572	4.18575	2.81638
CL10059Contig1	0.81614	2.21085	0.428731	0.69022	1.68079	1.52141
CL1005Contig1	0.301677	0.0254436	0.241083	0.358445	0.395289	0.309207
CL1005Contig2	0.295465	0.283488	0.184647	0.560103	0.869542	0.870499
CL10060Contig1	1.06261	0.398534	1.16105	0.723176	0.952996	0.746066
CL10061Contig1	5.67064	3.58529	4.62959	3.30248	3.7664	1.894	nucleus|phosphorelay signal transduction system|regulation of transcription, DNA-templated|rhythmic process|transcription, DNA-templated
CL10062Contig1	7.71515	6.09549	8.59564	3.25417	4.77665	4.45493
CL10063Contig1	0.346494	0.518768	0.479928	0.201737	0.407574	0.39781	catalytic step 2 spliceosome|precatalytic spliceosome|U2 snRNP|U2-type spliceosomal complex|nucleotide binding|RNA binding|mRNA splicing, via spliceosome
CL10064Contig1	0.968599	1.03005	0.925554	1.4261	0.847545	1.83917	cytosol|ADP-dependent NAD(P)H-hydrate dehydratase activity|ATP binding|ATP-dependent NAD(P)H-hydrate dehydratase activity
CL10065Contig1	679.65	762.885	708.388	664.371	692.572	694.011	calcium ion binding
CL10066Contig1	1.9266	2.15667e-43	7.12903e-49	0.435586	1.64664	1.49554
CL10067Contig1	0.432554	1.2439	0.748007	0.381001	1.02304	0.938662
CL10068Contig1	0.24135	0.0595161	0.0479798	1.87177	3.86328	5.19844	cytoplasm|extracellular exosome|aldose 1-epimerase activity|carbohydrate binding|galactose catabolic process via UDP-galactose|glucose metabolic process
CL10069Contig1	0.553781	0.249776	0.686696	0.199039	0.0665249	0.0673335	endoplasmic reticulum-Golgi intermediate compartment|integral component of membrane|carbohydrate transport|UDP-glucose transport
CL1006Contig1	23.7643	15.5508	12.9309	5.18658	4.4718	5.30838	chloroplast|mitochondrion|aminopeptidase activity|metal ion binding|metalloexopeptidase activity|N-terminal protein amino acid modification
CL1006Contig2	21.817	18.9128	20.9717	3.6133	5.09041	4.74743	chloroplast|mitochondrion|aminopeptidase activity|metal ion binding|metalloexopeptidase activity|N-terminal protein amino acid modification
CL10070Contig1	0.446858	1.22814	0.594633	0.569674	0.43562	0.739697
CL10071Contig1	0.941809	0.754001	0.751143	0.395081	0.769034	1.18734	peroxisomal matrix|peroxisome|carbon-carbon lyase activity|cofactor binding|identical protein binding|magnesium ion binding|receptor binding|thiamine pyrophosphate binding|fatty acid alpha-oxidation|protein oligomerization
CL10072Contig1	0.722477	1.36263	0.162197	1.86455	1.29618	1.08189
CL10073Contig1	1.33316	0.863253	0.495846	1.85518	2.5682	0.318539
CL10074Contig1	0.0841447	0.20707	0.163804	0.319213	0.241541	0.398883	acid phosphatase activity
CL10075Contig1	0.680792	0.367793	0.554075	0.360341	0.471924	0.878409	nucleus|nucleotide binding|RNA binding|histone acetylation
CL10077Contig1	1.20572	0.111089	0.790037	0.672702	0.258305	0.250267
CL10078Contig1	0.268853	0.80932	0.575211	0.508667	1.24693	0.709261
CL10079Contig1	0.354465	0.653886	0.325379	0.647226	1.06424	1.19374
CL1007Contig1	0.583415	0.163189	0.396924	0.8141	0.636501	0.442481
CL1007Contig2	0.760862	0.497128	0.38781	2.24022	0.382086	0.758073
CL10080Contig1	0.453288	0.221173	0.645021	0.530433	0.810293	0.444274	cell cycle|cell division|regulation of cyclin-dependent protein serine/threonine kinase activity
CL10081Contig1	3.33531	2.25175	2.35776	2.54058	1.7662	2.75402
CL10082Contig1	8.62542	4.63944	4.78247	13.1246	6.92018	8.01292
CL10083Contig1	0.895447	0.81377	1.13751	1.11811	0.697912	0.914895
CL10084Contig1	0.699923	0.642657	0.640943	0.270929	0.484645	0.586795	cytoplasm
CL10085Contig1	0.291925	0.380375	0.87559	2.09181	2.25735	0.98773
CL10086Contig1	0.294201	0.483828	0.49843	0.342593	0.0872471	0.491588	nucleus|nucleotide binding|RNA binding|mRNA processing|RNA splicing
CL10087Contig1	0.715444	0.223798	0.538389	0.869811	0.357633	0.355246	anchored component of membrane|anchored component of plasma membrane|plasma membrane|plasmodesma|glycerophosphodiester phosphodiesterase activity|glycerol metabolic process|guard cell morphogenesis|lipid metabolic process|plant-type cell wall cellulose metabolic process|trichome differentiation
CL10088Contig1	0.29707	0.284222	0.45217	0.262609	0.583455	0.540487	heme binding|molybdenum ion binding|molybdopterin cofactor binding|nitrate reductase (NADH) activity|nitrate reductase (NADPH) activity|nitrate assimilation|nitric oxide biosynthetic process
CL10089Contig1	0.147829	0.180241	0.486353	0.732043	0.746152	0.629917
CL1008Contig1	1.27884	0.74403	0.672252	0.171723	0.174311	0.116306
CL1008Contig2	0.18997	0.194355	0.472985	0.187937	0.137487	0.106097
CL10090Contig1	5.70074	4.69337	4.13177	4.42016	4.18437	4.11655	nucleus|DNA binding|transcription factor activity, sequence-specific DNA binding|inflorescence development|internode patterning|maintenance of floral meristem identity|maintenance of inflorescence meristem identity|pattern specification process|plant organ formation|secondary shoot formation|transcription, DNA-templated|vegetative to reproductive phase transition of meristem
CL10091Contig1	0.989276	1.70935	0.686511	0.29211	0.0632937	0.0630095
CL10091Contig2	0.862089	0.00436218	1.05429e-10	0.491621	0.312133	0.365601
CL10092Contig1	0.391681	0.26899	0.382634	0.119157	0.143806	0.190369	mitochondrial respiratory chain complex I|2 iron, 2 sulfur cluster binding|4 iron, 4 sulfur cluster binding|electron carrier activity|metal ion binding|NADH dehydrogenase (ubiquinone) activity|ATP synthesis coupled electron transport
CL10093Contig1	0.410898	2.45817e-16	4.84639e-08	0.873247	2.2055	1.81694
CL10094Contig1	1.12296	1.23296	0.710133	0.272032	0.564144	0
CL10095Contig1	0.681624	0.711858	0.419157	0.139674	0.342865	0.142418	chloroplast|chloroplast stroma|diaminohydroxyphosphoribosylaminopyrimidine deaminase activity|zinc ion binding|oxidation-reduction process|riboflavin biosynthetic process
CL10096Contig1	2.23	2.30298	3.61867	1.94552	2.56451	2.79219	cytosol|nucleus|oxidoreductase activity, acting on CH-OH group of donors
CL10097Contig1	0.87034	0.214325	0	1.19084	0.180741	0.310294
CL10098Contig1	1.04169	1.13311	0.448896	1.43822	1.23767	1.80636
CL10099Contig1	0.18773	0	0.186208	0.786544	1.09704	0.652967
CL1009Contig1	1.1124	1.01845	1.03861	0.813038	0.744793	0.743784
CL100Contig1	0.567276	0.706127	0.938762	0.686152	0.944167	0.68492
CL100Contig2	0.473006	0.626138	0.303887	0.337745	0.0182739	0.109063
CL100Contig3	1.78151	1.22752	2.26387	0.161916	0.397717	0.498356
CL10100Contig1	0.0459005	0.382183	0.389523	0.0873115	0.0899671	0.179559	cytosol|mitochondrial intermembrane space|mitochondrial matrix|mitochondrial membrane|mitochondrion|post-mRNA release spliceosomal complex|ATP binding|protein binding involved in protein folding|unfolded protein binding|'de novo' protein folding|apoptotic mitochondrial changes|cellular response to osmotic stress|chaperone-mediated protein folding|protein import into mitochondrial intermembrane sp…
CL10101Contig1	0.365168	0.194813	0.619856	2.54285	3.34756	2.59402	nucleus|transcription factor activity, sequence-specific DNA binding|auxin-activated signaling pathway|lateral root morphogenesis|negative regulation of transcription, DNA-templated|response to auxin|transcription, DNA-templated
CL10102Contig1	3.29022	0.890818	2.28299	3.19449	3.97325	2.88586
CL10103Contig1	0.374274	0.283756	0.614753	0.748093	1.45586	0.610568
CL10104Contig1	0.871696	0.498199	0.243557	0.316338	0.73268	0.477303
CL10105Contig1	0.652351	0.7924	0.560768	0.378464	0.668832	0.804565
CL10106Contig1	0.237442	0.731499	0.46235	0.825487	1.27623	1.0786	mitochondrial intermembrane space|adenylate kinase activity|ATP binding|ADP biosynthetic process|DNA replication initiation
CL10107Contig1	17.0621	16.0069	16.5443	10.6565	10.508	11.4593	nucleus|core promoter sequence-specific DNA binding|transcription factor activity, sequence-specific DNA binding|transcriptional activator activity, RNA polymerase II transcription regulatory region sequence-specific binding|double fertilization forming a zygote and endosperm|multicellular organism development|regulation of defense response|regulation of transcription, DNA-templated|transcription…
CL10108Contig1	0.282186	1.06255	0	2.45617	1.15227	0.869649
CL10109Contig1	0.869585	1.09504	1.2678	2.20484	1.41129	1.73691
CL1010Contig1	2.46519	1.61701	2.01605	1.42842	1.52827	1.97275	ribonucleoside-diphosphate reductase complex|ATP binding|ribonucleoside-diphosphate reductase activity, thioredoxin disulfide as acceptor|deoxyribonucleoside triphosphate biosynthetic process|deoxyribonucleotide biosynthetic process|DNA replication|response to cadmium ion
CL10110Contig1	50.782	42.0906	54.8851	150.125	164.748	168.76
CL10111Contig1	0.465847	0.273476	1.81995	3.69703	4.50852	3.54125
CL10112Contig1	1.8517	0.579734	1.56766	0.74213	0.278348	0.317616	metal ion binding|RNA-directed DNA polymerase activity
CL10113Contig1	7.14051	7.19398	4.21532	6.02301	6.33695	4.51567	integral component of membrane|ATP binding|protein serine/threonine kinase activity
CL10114Contig1	0.502933	0.609465	0.866366	0.336781	0.49214	0.883529	mitochondrial intermembrane space|mitochondrial matrix|cytochrome-c peroxidase activity|heme binding|metal ion binding|cellular response to oxidative stress|hydrogen peroxide catabolic process|response to reactive oxygen species
CL10115Contig1	1.69476	1.32531	0.37819	0.0729859	1.84906	0.437692	chloroplast membrane|integral component of membrane
CL10116Contig1	0.376804	0.223082	0.733306	0	0.367575	0	aromatic-L-amino-acid decarboxylase activity|pyridoxal phosphate binding|tyrosine decarboxylase activity|cellular amino acid metabolic process
CL10116Contig2	1.25956	0.552924	0.935599	0.102477	0.0518966	0	aromatic-L-amino-acid decarboxylase activity|pyridoxal phosphate binding|tyrosine decarboxylase activity|cellular amino acid metabolic process
CL10117Contig1	2.87735	3.75371	2.08101	5.83508	2.99995	4.90745
CL10118Contig1	0.36001	0.54086	0.611168	0.210879	0.302076	0.460202	cytosol|alcohol dehydrogenase (NAD) activity|zinc ion binding|generation of precursor metabolites and energy
CL10119Contig1	0.678445	0.474378	0.488524	0.268835	0.912564	0.817098	cytoplasmic stress granule|cytosol|eukaryotic 43S preinitiation complex|eukaryotic 48S preinitiation complex|eukaryotic translation initiation factor 3 complex|eukaryotic translation initiation factor 3 complex, eIF3e|eukaryotic translation initiation factor 3 complex, eIF3m|multi-eIF complex|nucleotide binding|translation initiation factor activity|cytoplasmic translational initiation
CL1011Contig1	4.47549	4.92224	5.51575	3.29744	3.02589	2.72066
CL10120Contig1	2.11101	3.87288	2.42195	3.13565	4.52503	4.10761	mitochondrial matrix|mitochondrion|L-malate dehydrogenase activity|mRNA binding|aerobic respiration|carbohydrate metabolic process|chronological cell aging|malate metabolic process|replicative cell aging|tricarboxylic acid cycle
CL10120Contig2	1.45446	1.08239	2.03023	0.179208	0.352189	0.0365277	cytosol|mitochondrion|nuclear periphery|L-malate dehydrogenase activity|malate dehydrogenase activity|gluconeogenesis|malate metabolic process|protein import into peroxisome matrix|tricarboxylic acid cycle
CL10121Contig1	0.330574	0.282317	0.288245	0.428681	0.470183	0.774921	cell periphery|cell septum|hyphal tip|integral component of membrane|membrane|plasma membrane|porous cell septum|chitin synthase activity|barrier septum site selection|cell wall chitin biosynthetic process|conidium formation|fungal-type cell wall organization|hyphal growth
CL10122Contig1	1.63228	1.16293	1.44149	1.09964	1.36263	0.644955
CL10123Contig1	3.51511	1.94638	2.39612	4.18541	2.71088	3.23117
CL10124Contig1	0.6859	1.15983	1.24185	0.349684	0.0512808	0.358268
CL10125Contig1	2.14466	1.48926	3.0958	1.55949	1.86617	2.64122
CL10126Contig1	0.348224	0.562798	0.150673	0.0356603	0.328411	0.608489
CL10127Contig1	2.57992	2.18171	1.76636	0.221861	0.357629	0.400588	chloroplast|linoleate 9S-lipoxygenase activity|metal ion binding|lateral root formation|lipid oxidation|negative regulation of defense response to insect|oxylipin biosynthetic process|root development
CL10128Contig1	4.24872	3.70738	3.64535	20.3209	14.6483	6.11977
CL10129Contig1	0.332679	0.908253	0.197091	1.74325	0.283169	0.717576
CL1012Contig1	10.1563	12.7996	11.1646	14.7489	13.6384	13.339	integral component of plasma membrane|purine nucleobase transmembrane transporter activity|purine nucleoside transmembrane transporter activity|cytokinin transport|purine nucleobase transport
CL10130Contig1	4.85372	3.50637	5.28328	2.32124	2.91239	4.10676	cytosolic small ribosomal subunit|RNA binding|structural constituent of ribosome|translation
CL10131Contig1	1.50775	1.57331	1.27125	0.723984	1.18166	8.00921e-07
CL10132Contig1	0.267899	0.496283	0.855447	0.643724	0.968037	0.831793	Golgi apparatus|membrane|plasma membrane|proton-transporting V-type ATPase, V1 domain|vacuolar membrane|vacuole|ATPase coupled ion transmembrane transporter activity|proton-transporting ATPase activity, rotational mechanism|ATP hydrolysis coupled proton transport
CL10133Contig1	0.656431	0.209683	1.46723	0.79254	0.32883	0.166066
CL10134Contig1	0.314212	0.293729	0.385051	0.218128	0.372537	0.0732113	mitochondrion|N-terminal peptidyl-methionine acetylation
CL10135Contig1	0.43471	0.976652	0.330615	0.521389	0.212051	0.10704
CL10136Contig1	1.12602	0.143169	0.682099	0.870895	0.675238	0.559256
CL10137Contig1	0.112897	7.83676e-24	1.05965e-11	0.00382367	0.00424157	0.220446
CL10137Contig2	0.530667	1.91126	1.88542	1.10264	1.13545	1.98568e-14
CL10138Contig1	0.918079	0.144532	0.580897	0.868023	1.55509	0.342895
CL10139Contig1	7.552	6.81601	9.37154	16.818	17.9755	17.1631	nucleus|DNA binding|transcription factor activity, sequence-specific DNA binding|defense response|ethylene-activated signaling pathway|transcription, DNA-templated
CL1013Contig1	53.4583	54.8059	51.9695	21.6526	23.4445	20.9989	cell wall|extracellular region|membrane|plant-type cell wall|plasmodesma|vacuole|heme binding|metal ion binding|peroxidase activity|hydrogen peroxide catabolic process|plant-type cell wall organization|response to oxidative stress
CL10140Contig1	1.57457	1.31504	1.33642	1.48447	1.8804	2.33778	oxidoreductase activity
CL10141Contig1	1.25539	1.39669	1.27864	0.235735	0.328743	0.239183	heme binding|iron ion binding|monooxygenase activity|oxidoreductase activity, acting on paired donors, with incorporation or reduction of molecular oxygen
CL10142Contig1	9.37852	9.00401	8.00853	0.986137	2.74568	1.76462	integral component of membrane|plasma membrane|symporter activity|amino acid transport|auxin-activated signaling pathway
CL10143Contig1	1.77115	2.52306	2.22041	25.6399	30.9405	24.2382
CL10144Contig1	0.530123	0	0.385891	0.421197	0.805051	1.2429	Golgi apparatus|Golgi cisterna membrane|inositol phosphoceramide synthase complex|integral component of Golgi membrane|inositol phosphoceramide synthase activity|inositolphosphoceramide metabolic process|sphingolipid biosynthetic process
CL10145Contig1	0.334046	0.230994	0.604468	0.555355	0.233121	0.371053	endoplasmic reticulum membrane|nucleus|proteasome core complex, beta-subunit complex|proteasome storage granule|endopeptidase activity|threonine-type endopeptidase activity|proteasomal ubiquitin-independent protein catabolic process|proteasome-mediated ubiquitin-dependent protein catabolic process
CL10146Contig1	19.945	19.5368	17.0132	2.05199	2.21949	1.37917	nucleus|phosphorelay response regulator activity|circadian rhythm|cytokinin-activated signaling pathway|phosphorelay signal transduction system|regulation of transcription, DNA-templated|transcription, DNA-templated
CL10147Contig1	2.21159	0.806034	3.25635	3.83328	3.46458	3.54291
CL10148Contig1	1.08858	1.95888	0.225961	1.67787	0.42856	1.2691
CL10149Contig1	0	0	0.174217	0.504567	0.34195	0
CL1014Contig1	0.0681735	0.245987	0.516421	0.133785	0.54735	0.264206	cytosol|eukaryotic 43S preinitiation complex|eukaryotic translation initiation factor 3 complex, eIF3e|eukaryotic translation initiation factor 3 complex, eIF3m|nucleus|translation initiation factor activity
CL1014Contig2	0.263088	0.307701	0.204518	0.470326	0.529705	0.758617	cytosol|eukaryotic 43S preinitiation complex|eukaryotic translation initiation factor 3 complex, eIF3e|eukaryotic translation initiation factor 3 complex, eIF3m|nucleus|translation initiation factor activity
CL10150Contig1	0.24464	0.303501	0.84464	0.529932	0.278429	0.479482
CL10151Contig1	4.98173	5.39169	5.79963	4.23543	5.1717	6.49147	alcohol dehydrogenase (NADP+) activity|zinc ion binding|alcohol metabolic process
CL10152Contig1	9.25626e-10	4.22462e-07	0	0.420651	0.236638	0.115834	chiasma|chromosome|nucleus|ubiquitin protein ligase activity|zinc ion binding|chiasma assembly|meiotic nuclear division|proteasome-mediated ubiquitin-dependent protein catabolic process|protein ubiquitination|reciprocal DNA recombination|reciprocal meiotic recombination
CL10152Contig2	0.354274	0.378786	0.0583906	0.859862	0.339956	0.277696	chiasma|chromosome|nucleus|ubiquitin protein ligase activity|zinc ion binding|chiasma assembly|meiotic nuclear division|proteasome-mediated ubiquitin-dependent protein catabolic process|protein ubiquitination|reciprocal DNA recombination|reciprocal meiotic recombination
CL10153Contig1	0.870529	1.17783	0.6599	1.75008	2.61194	1.88749	cytosol|ATP binding|protein serine/threonine kinase activity|intracellular signal transduction|protein phosphorylation
CL10154Contig1	0.264819	0.5009	0.051164	0.344561	0.303099	0.305447	Golgi apparatus|integral component of membrane|plasma membrane|spermine transmembrane transporter activity|spermine transmembrane transport
CL10155Contig1	4.05063	4.26678	4.23413	1.97086	1.33841	1.34391
CL10156Contig1	15.7412	13.8212	14.3723	12.14	10.0701	10.6395
CL10157Contig1	12.9008	12.7463	12.3593	4.62627	2.82902	4.36582
CL10158Contig1	0.501809	1.27244	1.7354	0.27669	0.555662	0.530224	homogentisate 1,2-dioxygenase activity|metal ion binding|L-phenylalanine catabolic process|tyrosine catabolic process
CL10159Contig1	0.624175	0.678484	0.646721	0.199789	0.103804	1.02866
CL1015Contig1	34.3388	33.0455	41.3565	48.1626	51.7691	56.1977	chloroplast|transferase activity, transferring hexosyl groups|metabolic process
CL10160Contig1	0.644149	0.416502	0.821243	1.77657	1.08211	0.778896
CL10161Contig1	0.76806	1.80402	1.69346	0.447035	0.504012	1.01423	integral component of plasma membrane|glucose transmembrane transporter activity|sugar:proton symporter activity|glucose import|hexose transmembrane transport
CL10162Contig1	26.0542	21.0982	24.4485	24.7367	24.2829	23.1711	cytosol|nuclear pore|nucleoplasm|nucleus|R-SMAD binding|Ran GTPase binding|intracellular transport|mRNA transport|positive regulation of protein export from nucleus|protein transport
CL10163Contig1	1.11603	2.84723	1.11146	0.871494	0.559298	0.673742
CL10164Contig1	2.35173	1.45112	1.76857	0.923393	1.99998	1.83228
CL10165Contig1	2.83623	1.26443	2.61141	0.701052	2.14361	0.952435	integral component of membrane|8-oxo-dGTP phosphohydrolase activity|ATP binding|anther dehiscence|pollen exine formation
CL10166Contig1	0.880664	0.711918	0.660482	0.0767164	0.0340134	0.385277	coenzyme binding|oxidoreductase activity
CL10167Contig1	0.609797	2.16537	2.83275	1.34538	2.22808	0.939686
CL10168Contig1	0.829565	0.718258	1.03588	1.14471	0.727736	1.61148
CL10169Contig1	71.7204	64.7165	66.5758	73.5604	69.1083	70.9056	chloroplast envelope|cytosol|nucleus|proteasome complex|proteasome regulatory particle, lid subcomplex|cotyledon development|cytokinin-activated signaling pathway|flower development|leaf development|post-embryonic root development|proteasome assembly|proteasome-mediated ubiquitin-dependent protein catabolic process|protein catabolic process|regulation of anthocyanin biosynthetic process|response …
CL1016Contig1	0.220975	0.0603986	0.234751	4.51911e-05	0.296345	0.00310464	cytoplasm|nucleus|retrotransposon nucleocapsid|aspartic-type endopeptidase activity|ATP binding|DNA binding|DNA-directed DNA polymerase activity|peptidase activity|ribonuclease activity|RNA binding|RNA-directed DNA polymerase activity|RNA-DNA hybrid ribonuclease activity|zinc ion binding|DNA integration|DNA recombination|transposition, RNA-mediated
CL10170Contig1	0.684385	1.0276	0.449147	0.332837	0	0.343603
CL10171Contig1	0.638635	4.02031	1.61271	1.52476	4.1609	5.81532
CL10172Contig1	0.163651	0.330983	0.313824	0.252094	0.25735	0.204855	mitochondrial respiratory chain complex II, succinate dehydrogenase complex (ubiquinone)|mitochondrion|electron carrier activity|flavin adenine dinucleotide binding|succinate dehydrogenase (ubiquinone) activity|anaerobic respiration|mitochondrial electron transport, succinate to ubiquinone|tricarboxylic acid cycle
CL10173Contig1	2.03325	1.27027	1.23095	1.41718	1.20944	0.942434	cytoplasm|nucleus|metal ion binding|ribonuclease III activity|RNA binding|rRNA processing
CL10174Contig1	0.63026	0.473626	0.653117	0.51606	0	0.776788
CL10175Contig1	2.92869	3.99248	4.05315	2.2886	3.02378	4.55927
CL10176Contig1	1.35647	0.950106	1.72166	1.03677	1.41085	1.59207	FMN binding|oxidoreductase activity, acting on the CH-NH group of donors, NAD or NADP as acceptor
CL10177Contig1	0.184424	0	0.466354	1.7065	0.732452	0.916351
CL10178Contig1	0.81484	2.06869	2.34473	0.63641	0.858174	0.47821
CL10179Contig1	0.604177	2.54928	2.53326	2.33403	2.31998	1.08339
CL1017Contig1	10.8352	4.37384	0.00112163	24.8374	10.192	27.9975
CL1017Contig2	0.57674	0.708845	1.27199	10.1939	4.00498	5.8138	cytoplasm|membrane|ADP binding|ATP binding|plant-type hypersensitive response
CL10180Contig1	0.423426	0.297445	0	0.227282	0.17048	0.228781
CL10181Contig1	5.89617	5.55765	5.5369	4.02741	3.76142	4.21385	chloroplast inner membrane|oxidoreductase activity|protein transport
CL10182Contig1	1.67693	0.996945	0.0846564	5.18988	3.57117	3.14737
CL10183Contig1	537.742	567.096	574.915	494.823	520.265	508.982	ribosome|structural constituent of ribosome|translation
CL10184Contig1	2.50045	2.70741	2.35347	3.52124	4.45434	2.26039
CL10185Contig1	5.65332	4.26404	4.58894	12.6852	12.8291	10.8086	cytoplasm|endosome|Golgi apparatus|Golgi membrane|integral component of membrane|trans-Golgi network|transferase activity, transferring glycosyl groups
CL10186Contig1	5.61806	6.78968	4.57622	2.30541	2.62204	2.96834	carbohydrate binding
CL10187Contig1	0.761446	0.816645	1.14433	2.85824	2.57212	2.09251
CL10188Contig1	1.25127	1.0775	0.850489	0.77887	1.15192	1.52657	chloroplast|chloroplast thylakoid membrane|integral component of membrane|cytochrome b6f complex assembly
CL10189Contig1	0	0.0247719	0	0.322746	0.212411	0.227631
CL1018Contig1	1.31191	0.685049	1.75778	2.43405	1.02871	1.22381
CL1018Contig2	0.726499	0.447446	0.139342	0.767502	0.66381	0.631006	nucleus|RNA polymerase II regulatory region sequence-specific DNA binding|transcription factor activity, sequence-specific DNA binding|MAPK cascade|positive regulation of transcription from RNA polymerase II promoter|transcription, DNA-templated
CL10190Contig1	7.94028	6.39777	8.04968	3.86022	1.815	3.01577	cytosol|asparaginase activity|beta-aspartyl-peptidase activity
CL10191Contig1	0.139976	0.424085	0.346839	0.274596	0.563037	0	cytoplasm|cytosol|nucleus|3-chloroallyl aldehyde dehydrogenase activity|aldehyde dehydrogenase (NAD) activity|beta-alanine biosynthetic process|polyamine catabolic process
CL10192Contig1	4.19294	6.41652	5.06843	3.36469	1.85589	1.63671
CL10193Contig1	0.162269	0	1.13348	0.435811	0.739703	0
CL10194Contig1	1.55821	1.10634	0.711744	0.699293	0.630271	0.394074
CL10195Contig1	0.119572	0.281192	0.462202	0.172671	0.0581055	0.645302	cytosol|extrinsic component of membrane|Golgi apparatus|membrane|multivesicular body membrane|retromer complex|phosphatidylinositol binding|phospholipid binding|protein heterodimerization activity|developmental process|endocytosis|late endosome to vacuole transport|protein maturation|protein transport|seedling development|vesicle organization|vesicle-mediated transport
CL10196Contig1	40.5691	40.5663	47.4454	34.2864	33.4035	36.1901	actin cytoskeleton|ciliary basal body|cytosol|photoreceptor connecting cilium|photoreceptor inner segment|plasma membrane|spectrin binding|equilibrioception|inner ear morphogenesis|inner ear receptor stereocilium organization|photoreceptor cell maintenance|sensory perception of light stimulus|sensory perception of sound
CL10197Contig1	0.37567	0.475472	0	0.11969	0.485781	0.243057
CL10198Contig1	1.09961	0.806455	1.19753	0.729524	0.830227	0.663512
CL10199Contig1	2.89379	1.36737	1.19434	2.12957	1.58227	2.13857
CL1019Contig1	0.38243	0.34772	0.433259	0.2136	0.423745	0.470543	nucleus|DNA binding|phosphorelay response regulator activity|transcription factor activity, sequence-specific DNA binding|cellular response to cytokinin stimulus|cytokinin-activated signaling pathway|primary root development|regulation of anthocyanin metabolic process|regulation of chlorophyll biosynthetic process|regulation of cytokinin-activated signaling pathway|regulation of root meristem gro…
CL1019Contig2	0.161726	2.02904	0.321182	0.775722	1.09461	0.481557
CL101Contig1	0.469132	0.352142	0.348842	2.97367	2.02377	1.14159
CL101Contig2	0.444314	0.531726	0.424372	1.08556	1.11041	1.11109
CL101Contig3	6.58406	2.88975	3.72717	4.2322	2.80887	4.6939
CL101Contig4	3.1632	0	0	1.26091	3.09289	3.13373
CL10200Contig1	0.778637	0.139567	0.772807	0.102592	0.518493	0.31219
CL10201Contig1	3.30548	3.98528	3.94384	2.42026	3.9627	4.75485	extracellular region
CL10202Contig1	0.745081	1.06985	0.335056	3.34606	5.01721	2.45831	apoplast|cell wall|cytosol|Golgi apparatus|heme binding|metal ion binding|peroxidase activity|hydrogen peroxide catabolic process|lignin biosynthetic process|positive regulation of syringal lignin biosynthetic process|response to oxidative stress|xylem development
CL10203Contig1	0.575509	0.472011	0.882613	0.419381	0.241881	0.959706	chloroplast|chloroplast stroma|cytoplasm|oxidoreductase activity, acting on a sulfur group of donors, disulfide as acceptor|protein disulfide oxidoreductase activity|protein-disulfide reductase activity|thioredoxin-disulfide reductase activity|cell redox homeostasis|cellular response to oxidative stress|glycerol ether metabolic process
CL10204Contig1	0.787793	2.09149	1.61421	3.16558	2.49009	2.10202
CL10205Contig1	1.98322	1.14971	0.658599	2.1688e-41	0.0513849	0.353077
CL10206Contig1	0.513015	0.0713495	0.110885	0.436105	0.218303	0.650934	nucleus|DNA binding|RNA polymerase II transcription factor activity, sequence-specific DNA binding|zinc ion binding|transcription, DNA-templated
CL10207Contig1	0.109422	0.133602	0.214572	0.212093	0.530766	0.983979	oxidoreductase activity
CL10208Contig1	0.406995	0.112534	0.617092	0.901762	0.688123	0.559546
CL10209Contig1	0.554253	0.436859	0.141618	0.391094	0	0.476801
CL1020Contig1	1.15361	1.29411	0.998616	0.530766	0.341807	0.270701
CL10210Contig1	2.87095	1.24289	2.40176	2.98457	2.27606	0.898964
CL10211Contig1	1.19008	1.41965	0.750676	0.764961	0.880094	0.665158
CL10212Contig1	1.12836	0.145272	0.70547	0.0549811	0.168077	0.225799
CL10213Contig1	0.0820553	0.441541	0.0788639	0.518679	0.0778107	1.20908	eukaryotic translation initiation factor 3 complex|nucleotide binding|translation initiation factor activity|translational initiation
CL10214Contig1	3.04684	1.81505	2.0778	3.59683	4.28455	2.5901
CL10215Contig1	0.212778	0.469198	0.380302	0.160524	0.747063	0.258176	beta-amylase activity|polysaccharide catabolic process
CL10216Contig1	0	0	0	1.16314	0.523574	0.256835
CL10217Contig1	0.374704	0.155543	0.310722	0.561547	0.311704	0.370545	cytosolic proteasome complex|nuclear proteasome complex|nucleus|proteasome complex|proteasome regulatory particle, base subcomplex|ATP binding|proteasome-activating ATPase activity|TBP-class protein binding|ER-associated ubiquitin-dependent protein catabolic process|positive regulation of RNA polymerase II transcriptional preinitiation complex assembly
CL10218Contig1	0.52958	0.295475	0.54214	1.05184	1.62905	0.288684
CL10219Contig1	1.85766	1.40621	0.31253	3.14628	3.0912	2.12699
CL1021Contig1	0.421579	0.676404	0.946663	0.669242	0.91626	0.789143	nucleus|double-stranded DNA binding|RNA binding|single-stranded DNA binding|histone H3-K27 methylation|histone methylation|hyperosmotic salinity response|meristem determinacy|negative regulation of flower development|negative regulation of transcription, DNA-templated|post-embryonic development|shoot system development
CL10220Contig1	0.79458	0	0.347293	1.14161	0.867131	0.537792
CL10221Contig1	0.341891	0.357841	0.512403	0.270881	0.222751	0.593247	3-hydroxyacyl-CoA dehydrogenase activity|3-hydroxybutyryl-CoA dehydrogenase activity|NAD+ binding|butyrate metabolic process|sporulation resulting in formation of a cellular spore
CL10222Contig1	1.2639	1.62904	0.630891	1.5495	1.49039	0.380384
CL10223Contig1	2.17372	2.19759	0.843176	0.672587	0.514642	0.168933	integral component of membrane|mitochondrial membrane|mitochondrion|plastid|D-arabinono-1,4-lactone oxidase activity|flavin adenine dinucleotide binding|galactonolactone dehydrogenase activity|L-gulono-1,4-lactone dehydrogenase activity|L-ascorbic acid biosynthetic process
CL10224Contig1	1.02795	0.410887	0.648466	1.67844	1.26962	1.58497
CL10225Contig1	0.875169	2.00197	1.03737	0	0.294396	0.73812
CL10226Contig1	27.6264	30.7872	23.7352	22.9531	26.0874	25.781
CL10226Contig2	0.406318	0.410666	0.265285	1.13411	0.887929	1.22219
CL10227Contig1	0.439406	0.23588	0.187063	0.0455857	0.0935008	0.369157
CL10228Contig1	0.849799	0.936431	0.804752	0.668314	0.634939	0.260062
CL10229Contig1	1.63686	2.61933	1.99359	1.38036	0.956839	2.45817
CL1022Contig1	0.630155	0.453569	0.953293	0.378176	0.684411	0.942548	cytoplasm|cytosol|nucleus|ATP binding|protein serine/threonine kinase activity|intracellular signal transduction|protein phosphorylation
CL10230Contig1	1.40325	1.00297	0.314679	0.855683	0.886331	0.43771
CL10231Contig1	0.704642	0.32644	0.593297	1.39447	0.687423	0.685662
CL10232Contig1	0.0545585	0.0932441	0.814267	0.104916	0.322807	0.741396	cytoplasm|cytosol|glutathione dehydrogenase (ascorbate) activity|glutathione transferase activity|methylarsonate reductase activity|oxidoreductase activity|cellular response to arsenic-containing substance|glutathione metabolic process|L-ascorbic acid metabolic process|xenobiotic catabolic process
CL10232Contig2	0.818368	0.859104	0.0553962	2.06448e-15	1.63073e-07	5.03368e-37	cytoplasm|cytosol|glutathione dehydrogenase (ascorbate) activity|glutathione transferase activity|methylarsonate reductase activity|oxidoreductase activity|cellular response to arsenic-containing substance|glutathione metabolic process|L-ascorbic acid metabolic process|xenobiotic catabolic process
CL10233Contig1	21.0057	15.1501	19.7902	5.12397	7.04383	7.29261	nucleus|transcription factor activity, sequence-specific DNA binding|zinc ion binding|regulation of transcription, DNA-templated
CL10234Contig1	6.11219	9.22701	8.03051	6.76017	6.78742	7.73591
CL10235Contig1	0.52958	1.19126	0.629544	0.307615	0.260736	0.153568	cytoplasm|transition metal ion binding|cellular transition metal ion homeostasis|metal ion transport
CL10236Contig1	0.173357	0.214997	0.174161	0.488819	0.331365	1.31689
CL10237Contig1	0.275666	0.642718	1.2798	0.0420485	7.79593	1.8295	integral component of membrane|mitochondrial inner membrane|mitochondrial respiratory chain complex I|NADH dehydrogenase (ubiquinone) activity|aging|cerebellum development|in utero embryonic development|mitochondrial electron transport, NADH to ubiquinone|mitochondrial respiratory chain complex I assembly|response to ethanol|response to hypoxia|response to nicotine
CL10238Contig1	1.39687	0.652697	0.592682	1.46215	0.81012	0.996764	cytosol|nucleus|vacuolar proton-transporting V-type ATPase complex|hydrolase activity, acting on acid anhydrides, catalyzing transmembrane movement of substances|proton transport
CL10239Contig1	0.00461579	0.260532	0.526374	0.241065	0.515381	0.0473114
CL10239Contig2	0.509375	0.50645	0.824406	0.531208	0.979545	1.09091
CL1023Contig1	0.256308	0.337295	0.74971	0	0.247368	1.22053
CL1023Contig2	4.38974	2.32189	3.64044	1.28843	2.63874	1.43752
CL1023Contig3	0.865979	0.547768	0.758772	0.592708	1.13595	0.617281
CL10240Contig1	1.0377	0.589517	1.64272	0.779775	0.804259	1.25985
CL10241Contig1	0.090905	1.35016	1.01135	0.435158	0.0898325	0.451793
CL10242Contig1	1.5032	1.27046	1.32767	0.818281	0.939139	0.517065
CL10243Contig1	0.90123	2.0507	0.705647	1.96139	0.667387	1.59653
CL10244Contig1	0.367227	0.400275	0	0.596776	0.954075	0.609196	integral component of membrane|heme binding|iron ion binding|monooxygenase activity|oxidoreductase activity, acting on paired donors, with incorporation or reduction of molecular oxygen
CL10245Contig1	87.21	85.5995	78.5561	49.8632	52.4168	53.6117	cytoplasm|auxin-activated signaling pathway|multicellular organism development|regulation of growth
CL10246Contig1	29.3929	20.3127	27.1176	28.1051	21.6068	22.4637
CL10247Contig1	2.79528	2.06027	2.26365	3.01888	4.61765	3.85046
CL10248Contig1	0.397288	0.803407	0.31022	0.556566	0.766807	0.666509	cytoplasm|nucleolus|nucleoplasm|spindle pole|ribosome binding|cell proliferation|mature ribosome assembly
CL10249Contig1	0.374241	0.0762539	0.061131	0.231552	0.290406	0.173188	clathrin-coated pit|clathrin-coated vesicle|Golgi apparatus|1-phosphatidylinositol binding|clathrin coat assembly|endocytosis
CL1024Contig1	6.91549	1.1611	5.00724	6.23191	5.81571	6.50312
CL10250Contig1	0.571925	0.691499	0.692002	0.251239	0.700816	0.383767	integral component of mitochondrial inner membrane|mitochondrial inner membrane|mitochondrial inner membrane presequence translocase complex|mitochondrial intermembrane space|mitochondrion targeting sequence binding|P-P-bond-hydrolysis-driven protein transmembrane transporter activity|protein channel activity|protein import into mitochondrial matrix|protein targeting to mitochondrion
CL10251Contig1	3.92715	3.46105	1.28976	4.18024	5.05724	4.82447
CL10252Contig1	0.942291	0.521706	0.212563	0.495293	0.40318	0.205477
CL10253Contig1	7.40308	7.0833	8.12797	13.1427	14.6733	16.2376	cytoplasm|intracellular|12-oxophytodienoate reductase activity|FMN binding|NADPH dehydrogenase activity|oxidation-reduction process|oxylipin biosynthetic process|response to wounding
CL10254Contig1	3.20687	2.46009	2.15156	6.53519	4.76516	6.41486
CL10255Contig1	3.32753	4.25512	2.84206	2.05354	1.8312	1.3559
CL10256Contig1	19.2338	18.6655	18.3783	17.9046	23.755	22.1453
CL10257Contig1	0.514726	1.06292	1.02162	1.23928	0.475397	1.49452
CL10258Contig1	35.5655	39.2836	48.9398	14.4104	18.3862	20.6816
CL10259Contig1	159.804	157.737	159.623	124.332	124.254	140.097
CL10259Contig2	10.6877	10.9216	12.5988	0.0693402	0	0
CL1025Contig1	2.29302	2.67065	2.7691	0.93905	1.50018	1.41059	membrane|2 iron, 2 sulfur cluster binding|metal ion binding|oxidoreductase activity
CL10261Contig1	0.261357	0.74206	0.621098	0.783224	0.322221	0.571653	integral component of membrane|plasma membrane|transporter activity|transmembrane transport
CL10262Contig1	0.163142	0.491107	0.398137	0.817714	0.94467	0.912089	acetylxylan esterase activity|hydrolase activity, acting on carbon-nitrogen (but not peptide) bonds|metal ion binding|cell wall organization|xylan catabolic process
CL10263Contig1	1.28762	0.890783	1.05274	5.04821	2.0869	1.12319
CL10264Contig1	0.501816	1.48816	0.69009	0.534386	0.395135	0.81558	cytosol|nucleus|D-xylose:NADP reductase activity|L-arabinose:NADP reductase activity|arabinose catabolic process|D-xylose catabolic process
CL10265Contig1	0.683965	0.815276	1.55221	0.186	0.214871	0.19217
CL10266Contig1	0.420783	0.746674	0.51263	0.83009	0.163619	0.469122
CL10267Contig1	5.31424	4.58851	3.67575	2.52864	1.44209	2.69181	condensed chromosome kinetochore|kinetochore microtubule|nuclear envelope|phragmoplast|cell plate assembly|embryo sac development|pollen development|positive regulation of cytokinesis|regulation of mitotic spindle organization|regulation of phragmoplast microtubule organization
CL10268Contig1	0.162549	1.22761	0.493541	0.158081	1.28642	1.29924
CL10269Contig1	1.49831	1.66564	1.11092	0.60639	0.235768	0.373706	cytosol|alcohol dehydrogenase (NAD) activity|zinc ion binding|generation of precursor metabolites and energy
CL1026Contig1	23.1021	18.3918	20.9399	0.709466	0.828858	0.664424
CL1026Contig2	2.14302	2.75995	2.05857	2.43884	2.29737	1.13986
CL1026Contig3	0.431923	0.278282	0.517731	1.62838	0.736022	1.15922
CL10270Contig1	0.530641	0.950724	0.682031	0	0.252912	0.774565	integral component of plasma membrane|plasma membrane|(R)-carnitine transmembrane transporter activity|antiporter activity|choline transmembrane transporter activity|ethanolamine transmembrane transporter activity|L-amino acid transmembrane transporter activity|(R)-carnitine transport|choline transport|ethanolamine transport|glycine betaine transport
CL10271Contig1	0.973422	0.825106	0.449693	0.514911	1.50015	1.20154
CL10272Contig1	0.763425	1.43099	0.999795	0.470412	0.637301	0.514801
CL10273Contig1	20.6248	22.8863	24.7537	11.5178	12.4877	8.20879	cytoplasmic mRNA processing body|ATP binding|hydrolase activity|magnesium ion binding|manganese ion binding|RNA binding|deadenylation-dependent decapping of nuclear-transcribed mRNA|mRNA processing|post-embryonic development|primary shoot apical meristem specification
CL10274Contig1	74.3937	82.0529	77.6554	92.2693	89.4013	85.7616
CL10275Contig1	1.36932	1.07443	0.963844	0.857197	1.35503	1.24937
CL10276Contig1	182.102	191.573	177.232	270.291	273.878	275.01	nucleus|DNA binding|ubiquitin-protein transferase activity|zinc ion binding|protein autoubiquitination|protein ubiquitination|response to osmotic stress|response to water deprivation
CL10277Contig1	2.94448	2.42345	2.76712	1.87483	1.26146	1.01136
CL10278Contig1	0.920935	2.81494	2.24632	1.38495	1.75872	2.2212	cytoplasm|microtubule|GTP binding|GTPase activity|structural constituent of cytoskeleton|microtubule-based process
CL10279Contig1	0.0522461	0.615603	0.152483	0.348525	0.102851	0.465203	endoplasmic reticulum membrane|integral component of membrane|calcium-activated potassium channel activity
CL1027Contig1	7.96525	92.0274	5.45952	1.53693	2.21274	2.8416	chloroplast thylakoid membrane|integral component of membrane|photosystem II|chlorophyll binding|electron transporter, transferring electrons within the cyclic electron transport pathway of photosynthesis activity|photosynthetic electron transport in photosystem II|protein-chromophore linkage
CL1027Contig2	1.43794	49.5931	1.88651	1.49629	1.91263	4.79308	chloroplast thylakoid membrane|integral component of membrane|photosystem II|chlorophyll binding|electron transporter, transferring electrons within the cyclic electron transport pathway of photosynthesis activity|photosynthetic electron transport in photosystem II|protein-chromophore linkage
CL1027Contig3	0.098177	1.50911	0.198167	1.20301	0.28567	0.758307	chloroplast thylakoid membrane|integral component of membrane|electron transporter, transferring electrons within cytochrome b6/f complex of photosystem II activity|heme binding|iron ion binding|oxidoreductase activity|photosynthesis|respiratory electron transport chain
CL10280Contig1	0.433694	0.426622	0.872212	0.718102	0.348075	0.687157
CL10281Contig1	3.1315	3.1188	3.8567	1.06364	1.9765	1.1266
CL10282Contig1	2.17438	2.49613	2.65539	2.38362	2.93023	1.00808
CL10283Contig1	0	0	0	1.32669	1.37642	1.32584
CL10284Contig1	0.362216	0.409354	0.469384	2.11405	1.23636	0.978396	cytoplasm|nucleus|ATP binding|protein serine/threonine kinase activity|endocytosis|flower development|gibberellic acid mediated signaling pathway|peptidyl-serine phosphorylation|regulation of cell shape|regulation of growth|Wnt signaling pathway
CL10285Contig1	6.18733	5.51619	6.01047	4.95793	5.07818	4.28758
CL10286Contig1	1.86889	1.57697	2.07152	1.39274	0.285809	0.857431
CL10287Contig1	0.710415	1.3502	0.636541	0.616048	0.561484	0.627718
CL10288Contig1	0.126073	2.70328	0.88945	1.09697	0.865415	0.512551
CL10289Contig1	0.923006	1.76081	0.691581	1.08851	1.27612	1.56906
CL1028Contig1	3.52585	1.58136	2.57089	2.33382	0.922172	1.39754	aspartic-type endopeptidase activity|endonuclease activity|nucleic acid binding|RNA-directed DNA polymerase activity|zinc ion binding|DNA integration
CL1028Contig2	3.2169	1.0428	1.60154	1.53645	1.15386	0.957707	aspartic-type endopeptidase activity|endonuclease activity|nucleic acid binding|RNA-directed DNA polymerase activity|zinc ion binding|DNA integration
CL10290Contig1	0.608488	0.289027	0.658846	0.93978	0.846304	1.18596	cytoplasm|nucleolus|nucleus|ATP binding|calmodulin binding|calmodulin-dependent protein kinase activity|protein kinase activity|protein serine/threonine kinase activity|cellular response to oxidative stress|meiotic cell cycle|negative regulation of G2/M transition of mitotic cell cycle|negative regulation of meiotic cell cycle|peptidyl-serine phosphorylation|peptidyl-threonine phosphorylation|pos…
CL10291Contig1	0.244649	0.242914	0.306668	0.292209	0.382898	0.285169	box C/D snoRNP complex|small-subunit processome|snRNA binding|endonucleolytic cleavage in 5'-ETS of tricistronic rRNA transcript (SSU-rRNA, 5.8S rRNA, LSU-rRNA)|endonucleolytic cleavage in ITS1 to separate SSU-rRNA from 5.8S rRNA and LSU-rRNA from tricistronic rRNA transcript (SSU-rRNA, 5.8S rRNA, LSU-rRNA)|endonucleolytic cleavage to generate mature 5'-end of SSU-rRNA from (SSU-rRNA, 5.8S rRNA, …
CL10292Contig1	0.528212	0.111066	0.366957	0.856213	1.68829	1.33465
CL10293Contig1	0.995341	0.776953	0.906667	0.751293	0.481137	1.10945
CL10294Contig1	2.56751	2.20775	1.45981	2.31556	2.05007	1.52683	integral component of membrane|mitochondrial inner membrane|mitochondrial nucleoid|ATP binding
CL10295Contig1	1.13236	2.49281	2.42054	0.854743	0.862765	1.49851
CL10296Contig1	0.956257	2.45515	3.03085e-09	9.51323	7.97104	9.97089	integral component of membrane|membrane|copper ion transmembrane transporter activity|copper ion transport|pollen sperm cell differentiation|root development
CL10297Contig1	24.7575	25.9589	25.0465	18.0603	18.4684	18.1562	chitinase activity|chitin catabolic process|polysaccharide catabolic process
CL10298Contig1	0.727191	0.827008	1.05864	1.26165	1.00585	1.19684	fungal-type vacuole|fungal-type vacuole membrane|integral component of membrane|calcium:proton antiporter activity|metal ion binding|potassium:proton antiporter activity|calcium ion transport|cellular calcium ion homeostasis|transmembrane transport
CL10299Contig1	2.08235	1.76968	1.76021	0.117109	0.17663	0.357262	heme binding|metal ion binding|peroxidase activity|hydrogen peroxide catabolic process
CL1029Contig1	18.7456	16.6275	14.7985	267.693	231.359	230.65	integral component of membrane|plasma membrane|carbohydrate transport
CL1029Contig2	8.03115	7.5431	10.2176	7.64054	8.42603	8.36631
CL102Contig1	0.0327689	0.246727	0.130878	1.97159	1.49303	2.18206
CL102Contig2	13.2944	19.4402	18.5926	2082.4	2093.88	2083.15
CL10300Contig1	0.0847172	0.758595	0.344419	0.576412	0.509764	0.834542
CL10301Contig1	1.98328	2.02256	1.30409	2.57649	1.70533	2.26713
CL10302Contig1	2.59288	2.39332	2.40925	0.574108	0.579777	0.973982
CL10303Contig1	2.40696	2.24107	2.18301	1.26004	1.28464	0.837904	cytoplasm
CL10304Contig1	0.0403258	0.583366	0.148926	0.0372697	0.0761685	0.263914
CL10305Contig1	18.3399	19.1576	14.8239	22.6605	21.1014	21.3137	cytoplasm|cytosol|nucleus|nucleotidase activity|pyrimidine-5'-nucleotide nucleosidase activity|pyrimidine nucleobase metabolic process
CL10306Contig1	1.02025	0.910241	1.1653	1.38028	1.02609	0.31046
CL10307Contig1	0.498662	0.126354	0.100375	0.849637	1.05233	0.774893
CL10308Contig1	5.20943	2.61442	4.00298	0.923676	2.66067	0.749738
CL10309Contig1	0.468399	0.436811	0.88967	0.120497	0.367828	0.162974	nucleus|zinc ion binding|regulation of transcription, DNA-templated
CL1030Contig1	0.677788	0.720974	0.678295	0.393717	0.612431	0.282991	cytoplasm|ADP binding|ATP binding|plant-type hypersensitive response|signal transduction
CL10310Contig1	0.551081	1.92624	0.277345	0.531966	2.48213	0.829767
CL10311Contig1	0.918354	0.457112	0.423475	0.464867	0.630757	0.479546	extracellular region|hydrolase activity, acting on ester bonds|lipid catabolic process
CL10312Contig1	2.07794	1.55552	1.44223	1.73638	1.70746	1.61591
CL10313Contig1	5.36871	3.29617	6.05486	1.49246	1.15399	1.13641
CL10314Contig1	29.2688	27.6948	21.2195	225.285	221.6	231.234	nucleus|DNA binding|regulation of transcription, DNA-templated|transcription, DNA-templated
CL10315Contig1	1.2077	1.52757	1.48232	0.656035	1.24923	0.576667
CL10316Contig1	0.840278	5.80124e-05	0.268084	0	0.269363	0.179437	cell-cell adherens junction|cytosol|endosome membrane|extracellular exosome|nucleus|cell separation after cytokinesis|cell-cell adhesion|endosome to lysosome transport|lysosome organization|mitotic metaphase plate congression|multivesicular body sorting pathway|nucleus organization|protein transport|regulation of centrosome duplication|regulation of mitotic spindle assembly|regulation of receptor…
CL10316Contig2	7.97484e-13	0.58436	9.8044e-05	0.0548492	4.96725e-07	0.326625	nucleus|DNA replication
CL10317Contig1	0.227501	0.358452	0.172955	0.055513	0.4514	0.444363
CL10318Contig1	0.394986	0.473132	0.90585	0.613265	0.905819	0.995094	chloroplast|nucleus|ATP binding|ATP-dependent RNA helicase activity|RNA binding|zinc ion binding|RNA secondary structure unwinding
CL10319Contig1	3.36197	3.90969	2.89118	3.79335	6.64656	5.58283
CL1031Contig1	0.493822	1.64393	2.36309	1.09183	1.90214	1.85732
CL1031Contig2	0.359605	0.998377	0.957769	0.344292	0.278307	0.415371	ribosome|methyltransferase activity|nucleotide binding|structural constituent of ribosome|translation
CL1031Contig3	1.2599	1.52207	2.33627	1.84574	1.77962	3.34956	ribosome|methyltransferase activity|nucleotide binding|structural constituent of ribosome|translation
CL10320Contig1	1.89188	0.329123	1.04469	0.613138	0.904855	0.504209
CL10321Contig1	0.406805	0.266383	0.31251	0	0.481434	0
CL10322Contig1	3.28315	4.17918	3.32655	14.9412	16.5146	16.8148	defense response
CL10323Contig1	0.491466	1.07741	1.07861	0.877983	0.101511	1.27936
CL10324Contig1	2.43098	2.91112	1.99535	0.837329	1.73253	1.94819
CL10325Contig1	0.862662	0.903494	0.790186	0.720836	0.550436	0.684655	chloroplast|chloroplast inner membrane|chloroplast thylakoid membrane|integral component of membrane|thylakoid|protein transport
CL10326Contig1	2.48497	0.148957	0.818907	1.08623	1.54427	0.991829
CL10327Contig1	0	0.144125	0.993083	0.0565493	0.575979	0.399687	cytoplasm|exosome (RNase complex)|nucleolus|RNA binding|rRNA processing
CL10328Contig1	1.90987	2.62904	1.20706	1.72049	0.967572	1.11785
CL10329Contig1	0.881563	1.27321	1.65197	0.890155	0.655203	0.935834	anchored component of membrane|anchored component of plasma membrane|apoplast|plant-type cell wall|plasma membrane
CL1032Contig1	453.457	437.748	422.552	8.31207	11.1748	13.8554
CL1032Contig2	1305.18	1376.47	1328.44	239.105	250.163	243.028
CL10330Contig1	6.324	6.56982	5.69988	16.7161	14.5767	15.6769	nucleus|chromatin binding|metal ion binding|DNA methylation|gene silencing by RNA|methylation-dependent chromatin silencing
CL10331Contig1	0.435588	0.556644	0.287092	1.83306	1.21086	1.08282	glucose binding|mannose binding|agglutination involved in conjugation
CL10332Contig1	0.256651	0.4181	0.414496	0.804949	0.413141	0.666192	apoplast|guiding stereospecific synthesis activity|phenylpropanoid biosynthetic process
CL10333Contig1	1.31611	1.3901	1.56224	1.30996	1.6502	1.59054	mitochondrial matrix|mitochondrion|alcohol dehydrogenase (NAD) activity|alcohol dehydrogenase activity, zinc-dependent|metal ion binding|ethanol biosynthetic process involved in glucose fermentation to ethanol
CL10334Contig1	1.8324	1.08919	1.39646	0.14447	0.244351	0.245017	nucleus|DNA binding|metal ion binding|regulation of transcription, DNA-templated|transcription, DNA-templated
CL10335Contig1	7.38133	8.44356	7.67185	1.05229	1.84537	2.31602
CL10336Contig1	402.796	410.727	406.798	340.008	333.617	326.833	chloroplast|cytosolic large ribosomal subunit|cytosolic ribosome|nucleolus|structural constituent of ribosome|translation
CL10337Contig1	0.455166	0.36921	0.197593	0	0.145914	0.0973962	endoplasmic reticulum|endoplasmic reticulum membrane|Golgi apparatus|integral component of membrane|membrane|metal ion binding|receptor activity
CL10338Contig1	12.8517	12.2121	11.8972	4.42546	3.36701	4.67842	integral component of membrane|plasma membrane|protein-cysteine S-palmitoyltransferase activity
CL10339Contig1	0.782938	0.166929	0.535182	0.646791	0.266964	0.0677138
CL1033Contig1	5.34407	5.58329	4.3166	2.0214	0.50885	0.314006
CL1033Contig2	3.55541	3.28954	3.00764	0.705696	0.416595	0.562427	integral component of membrane|transporter activity|transmembrane transport
CL10340Contig1	1.68364	1.96369	1.07787	1.12506	1.38414	2.0695
CL10341Contig1	0.555184	0.489242	0.609219	0.173216	0.416231	0.249871	metal ion binding|protein serine/threonine phosphatase activity
CL10342Contig1	1.42734	1.22232	1.68069	1.12027	1.1629	1.62123
CL10343Contig1	1.68388e-06	0.00759588	0.797775	0.196518	1.01171e-09	0.0868553	[acyl-carrier-protein] S-malonyltransferase activity|fatty acid biosynthetic process
CL10344Contig1	0.0506361	0	4.88689e-21	0.789849	0.969353	0.404961
CL10345Contig1	0.193184	0.571033	0.384395	1.63579	1.06684	1.66088	endoplasmic reticulum|integral component of membrane|lipid binding|metal ion binding
CL10346Contig1	4.16447	3.75474	2.38983	1.02858	0.00501568	0.0865123
CL10346Contig2	0.637057	0.296796	0.530185	0.00740331	2.67203	3.44252
CL10347Contig1	0.315966	0.817732	0.275484	4.06097	4.26862	3.7071	nucleus|sequence-specific DNA binding|transcription factor activity, sequence-specific DNA binding|transcription regulatory region DNA binding|camalexin biosynthetic process|cellular heat acclimation|cellular response to heat|defense response to bacterium|defense response to fungus|positive regulation of autophagy|response to chitin|response to cold|response to heat|response to osmotic stress|res…
CL10348Contig1	0.884238	0.568663	0.67499	0.321674	0.0725948	0.21842	cytoplasm|integral component of membrane|transmembrane transporter activity
CL10349Contig1	0.923901	1.96656	1.2082	2.07918	2.26835	2.50435	cytosol|extracellular region|intracellular|nucleus|inorganic diphosphatase activity|magnesium ion binding|cellular response to osmotic stress|phosphate-containing compound metabolic process
CL1034Contig1	0.449126	0.632861	0.885294	0.621119	0.860007	0.749394	apoplast|chloroplast|chloroplast envelope|chloroplast stroma|mitochondrial matrix|mitochondrion|metalloendopeptidase activity|zinc ion binding|protein processing|response to cadmium ion
CL10350Contig1	1.49077	3.02793	1.59792	0.830781	0.764336	0.461944	chloroplast|chloroplast thylakoid|chloroplast thylakoid membrane|integral component of membrane|response to light intensity
CL10351Contig1	0	0.31802	0.128367	0.45464	0.322299	0.388236
CL10352Contig1	0.980668	0.9509	0.869222	1.09845	1.99237	0.317207
CL10353Contig1	22.9341	23.9687	26.6471	18.8222	22.4221	21.6185
CL10354Contig1	1.77534	2.00733	1.95285	10.0191	12.3862	10.9207
CL10355Contig1	7.95537	7.04964	9.16352	6.14902	6.16069	8.85703	chloroplast|2 iron, 2 sulfur cluster binding|electron carrier activity|metal ion binding|electron transport chain
CL10356Contig1	2.32919	3.5021	1.76881	1.73607	0.643625	2.26802
CL10357Contig1	155.467	167.458	135.55	153.507	146.562	155.971
CL10358Contig1	0.467969	0.875649	1.72484	0.820516	0.97553	1.70565	actin cortical patch|Arp2/3 protein complex|cell division site|cell tip|cytoplasm|cytosol|actin filament binding|actin cortical patch assembly|Arp2/3 complex-mediated actin nucleation|mitotic cytokinesis
CL10359Contig1	0.881724	2.26541	2.74668	2.53807	2.81918	4.3989	cytoplasm|disulfide oxidoreductase activity|glutathione transferase activity|peroxidase activity|glutathione metabolic process|response to oxidative stress
CL1035Contig1	0.812489	0.365084	1.03014	0.274265	0.234442	0.209536
CL10360Contig1	1.40825	1.61841	1.55931	2.34365	2.31963	1.38642
CL10361Contig1	0.58677	0.993016	1.51093	0.855059	1.43914	1.81506
CL10362Contig1	0.650935	1.04794	0.520821	11.8793	13.2638	8.86505	glutathione transferase activity|auxin-activated signaling pathway
CL10363Contig1	1.28953	0.434658	0.486845	0.851861	0.401623	0.588758
CL10364Contig1	0.287655	0.177687	0.332654	0.463741	0.470334	0.0462908
CL10366Contig1	0.546919	0.410973	0.350715	0.0722226	0.170234	0.0239264	fungal-type vacuole membrane|integral component of membrane|vacuole-mitochondrion membrane contact site|magnesium ion transmembrane transporter activity|metal ion transmembrane transporter activity|cation transmembrane transport|cellular magnesium ion homeostasis
CL10367Contig1	0.923141	0.561536	1.7355	1.15383	0.989749	0.851848
CL10368Contig1	1.01287	4.10687e-24	3.26102	0.409186	6.76898	1.02775
CL10369Contig1	192.531	221.869	206.087	263.246	277.404	279.984
CL1036Contig1	35.1696	40.0892	39.0571	54.7021	44.1343	47.9817	cytosol|nuclear pore|nucleolus|nucleoplasm|plasmodesma|nuclear localization sequence binding|protein transporter activity|NLS-bearing protein import into nucleus
CL1036Contig2	39.527	38.5466	56.2332	6.4766e-17	1.36417e-19	1.19566e-23	cell wall|cytosol|nuclear envelope|nuclear pore|nucleolus|nucleoplasm|nuclear localization sequence binding|protein transporter activity|NLS-bearing protein import into nucleus|protein import into nucleus
CL10370Contig1	6.20485	3.26412	3.06337	3.65373	2.68604	3.06795
CL10370Contig2	7.85891e-05	1.09555	6.54102e-08	1.77038	0.69943	0.128808
CL10371Contig1	0.441952	0.496092	0.598655	0.257539	0.859069	0.294972	cytoplasm|lipid binding
CL10372Contig1	0.596072	0.365094	1.19769e-33	0.761393	0.77383	0.782051
CL10373Contig1	0.295906	0.0618674	0.00605992	0.274117	1.3161	1.24699	Golgi apparatus|integral component of membrane|O-acetyltransferase activity|cell wall organization or biogenesis
CL10373Contig2	1.89078	1.45905	1.03329	0.292997	0.36846	0.442366	Golgi apparatus|integral component of membrane|O-acetyltransferase activity|cell wall organization or biogenesis
CL10374Contig1	2.40089	4.03739	1.22218	0.651748	1.56767	3.56713
CL10375Contig1	9.04345	7.98236	7.38709	9.03258	10.08	9.89089	integral component of membrane|substrate-specific transmembrane transporter activity|symporter activity|carbohydrate transport
CL10376Contig1	33.6344	24.9867	34.1844	75.0158	73.0275	84.1924	endoplasmic reticulum|plasma membrane|plastid|vacuole|calcium ion binding|N-acylphosphatidylethanolamine-specific phospholipase D activity|phospholipase D activity|lipid catabolic process|phosphatidylcholine metabolic process
CL10377Contig1	14.2138	14.6089	17.2522	1.18088	1.93556	3.24857
CL10378Contig1	0.572383	0.727106	0.379081	0.0909772	0.123794	0.136935	chloroplast outer membrane|chloroplast organization
CL10379Contig1	0.344503	0	0.171305	0.278701	0.226775	0.44257
CL1037Contig1	0.47866	0.328327	0.438575	0.248016	0.306122	0.223695	integral component of membrane|plasma membrane|G-protein coupled receptor activity|glucose binding|detection of glucose|detection of sucrose stimulus|G-protein coupled receptor signaling pathway|glucose mediated signaling pathway|hexose mediated signaling|invasive growth in response to glucose limitation|pseudohyphal growth|replicative cell aging|sucrose mediated signaling
CL10380Contig1	0.968481	0.739931	0.292417	0.465843	0.479608	0.194049
CL10381Contig1	1.23185	2.81762	1.50476	2.39089	0.992106	2.53002
CL10382Contig1	0.634993	0.509267	0.536951	0.569998	0.441435	1.24029	anchored component of membrane|cell wall|extracellular region|plasma membrane|glucan endo-1,3-beta-D-glucosidase activity|cell wall organization|polysaccharide catabolic process
CL10383Contig1	0.38237	0.659117	0.389893	1.68329	0.742326	1.61915
CL10384Contig1	1.01994	2.01827	0.854675	1.36244	1.56265	1.66715	nucleus|DNA binding|DNA-templated transcription, initiation
CL10385Contig1	18.2625	9.78607	12.568	8.6645	4.38557	3.89229
CL10386Contig1	1.08772	1.97779	1.71564	1.57231	0.601649	0.605456
CL10387Contig1	0.438678	0.76273	0.0876024	0.168781	1.02508	1.00554	eisosome|integral component of membrane|plasma membrane|actin cytoskeleton organization|actin filament organization|pathogenesis|protein transport
CL10388Contig1	12.4384	7.90157	11.4183	3.78196	2.6594	4.02578	integral component of membrane|ATP binding|protein serine/threonine kinase activity
CL10389Contig1	0.737806	0.421494	0.419886	2.87268	2.1908	0.901889
CL1038Contig1	0.159611	0.461626	1.25107	0.291692	0.0376849	1.79519	integral component of membrane|plasma membrane|ATP binding|carbohydrate binding|protein serine/threonine kinase activity|defense response|protein phosphorylation
CL1038Contig2	0.664408	0.431868	0.641053	0.119406	0.193159	0.15703	integral component of membrane|ATP binding|carbohydrate binding|protein serine/threonine kinase activity|defense response
CL10390Contig1	0.125086	0.220366	0.151997	1.20817	0.505384	2.23863	endoplasmic reticulum|endoplasmic reticulum lumen|plant-type cell wall|protein disulfide isomerase activity|cell redox homeostasis|protein folding|response to endoplasmic reticulum stress
CL10391Contig1	0.42745	0.305269	0.936883	0.538768	0.502267	0.584411	integral component of membrane
CL10392Contig1	0	0.137658	0.111946	0.480108	0.546217	0.925879	nitronate monooxygenase activity
CL10393Contig1	1.37862	1.17139	1.33567	0.346185	0.306866	0.357452
CL10394Contig1	2.52172	1.37317	4.14978	1.33784	1.61188	1.4194
CL10396Contig1	0.586749	0.734155	0	2.78059	1.14756	0.869636
CL10396Contig2	0	0.877254	0.345649	1.00474	1.38203	2.09365
CL10397Contig1	0.250895	0.793401	0.617528	6.72544	5.47843	4.58092
CL10398Contig1	0.372796	0.485701	0.042033	0.200677	0.486221	0.23826
CL10399Contig1	1.22765	1.82501	2.9266	3.455	2.22504	0.391325
CL1039Contig1	1.47448	0.879426	1.36108	1.90599	1.46224	1.40774	metal ion binding|nucleic acid binding|RNA-DNA hybrid ribonuclease activity
CL103Contig1	3.59374e-34	5.02168e-13	3.11052e-34	1.86833	0.122997	0.664921	cytoplasm|desacetoxyvindoline 4-hydroxylase activity|L-ascorbic acid binding|metal ion binding
CL103Contig2	2.31425	2.32307	2.23201	1.43867	1.20906	0.625026	cytoplasm|desacetoxyvindoline 4-hydroxylase activity|L-ascorbic acid binding|metal ion binding
CL10400Contig1	0.451126	0.0519961	0.041272	1.26995	1.06929	0.746413
CL10401Contig1	0.725353	0.444591	0.214935	0.30687	0.310377	0.731185	FAD binding|salicylate 1-monooxygenase activity|aromatic compound catabolic process
CL10402Contig1	0.891417	0.982408	1.62569	0.639504	0.384501	0.351866
CL10403Contig1	0.826261	0.626118	0.607579	0.640082	0.381739	0.428993
CL10404Contig1	0.777362	0.612227	0.967131	1.37012	1.69855	1.44719
CL10405Contig1	0.604345	0.655774	0.810986	0.0733849	0.150596	0.300201
CL10406Contig1	0	0.41456	0.124321	0.562324	0.244969	0.323857	cytoplasm|cytosol|ribosome|histone-arginine N-methyltransferase activity|metal ion binding|methyltransferase activity|protein-arginine N-methyltransferase activity|protein-arginine omega-N asymmetric methyltransferase activity|ribosome binding|peptidyl-arginine methylation, to asymmetrical-dimethyl arginine|regulation of transcription, DNA-templated|ribosome biogenesis
CL10407Contig1	18.6822	17.535	20.6683	28.3462	32.9812	34.0823	chloroplast thylakoid lumen|catechol oxidase activity|metal ion binding|(+)-3'-hydroxylarreatricin biosynthetic process|(+)-larreatricin metabolic process|pigment biosynthetic process
CL10408Contig1	1.10559	2.45208	2.09495	1.03627	1.71424	2.12749	GTP binding|uracil phosphoribosyltransferase activity|UMP salvage|uracil salvage
CL10409Contig1	1.34579	0.251341	0.101593	0	0.299537	0.291917	nucleus|zinc ion binding|regulation of transcription, DNA-templated
CL1040Contig1	0.122618	0.0703503	0.317576	0.140326	0.240502	0.232438	cytosol|endosome|extrinsic component of membrane|nucleus|prospore membrane|retromer complex|phosphatidylinositol binding|ascospore-type prospore membrane assembly|endocytosis|intracellular protein transport|retrograde transport, endosome to Golgi|vesicle organization|vesicle-mediated transport
CL10410Contig1	1.62312	2.07875	1.64552	0.435821	0.358074	0.801773	integral component of plasma membrane|plasma membrane|glucose transmembrane transporter activity|solute:proton symporter activity|sugar:proton symporter activity|glucose import|glycerol transport|hexose transmembrane transport|transmembrane transport
CL10411Contig1	30.0551	28.8601	30.0278	40.8443	35.7416	35.9143
CL10412Contig1	0.275551	0.122581	0.273393	0.573674	0.155006	0.299447	cell cortex|cell projection|cell surface|cortical cytoskeleton|endocytic vesicle|endocytic vesicle membrane|phagocytic cup|phagocytic vesicle|plasma membrane|vesicle|actin filament binding|actin filament organization|aggregation involved in sorocarp development|cell motility|defense response to bacterium|endocytosis|gene expression|hyperosmotic response|mitotic cytokinesis|negative regulation of …
CL10413Contig1	30.36	26.1475	29.4338	40.7937	40.4088	42.1758	chloroplast|chloroplast envelope|chloroplast thylakoid|chloroplast thylakoid membrane|integral component of membrane|membrane|photosystem I|photosystem II|plastoglobule|thylakoid|chlorophyll binding|metal ion binding|pigment binding|photosynthesis, light harvesting in photosystem I|protein-chromophore linkage|response to blue light|response to cytokinin|response to far red light|response to red l…
CL10414Contig1	0.334188	0.0657066	0.271717	0.28189	0.228541	0.378809
CL10415Contig1	0.524475	0.927826	1.00888	0.571118	0.880407	1.18922	alanine-glyoxylate transaminase activity|glycine biosynthetic process, by transamination of glyoxylate
CL10416Contig1	0.225287	1.39343	1.08074	0.156127	0.371644	0.642529	oxidoreductase activity
CL10417Contig1	8.46382	8.49969	10.3331	7.80745	6.63226	6.44484	integral component of membrane|O-acyltransferase activity|sterol catabolic process|sterol esterification
CL10418Contig1	1.36827	1.06882	1.75782	2.22135	1.84025	1.07157	nucleoplasm|DNA binding|sequence-specific DNA binding|regulation of flower development|regulation of transcription, DNA-templated|transcription, DNA-templated|vernalization response
CL10419Contig1	2.81652	1.76112	3.51892	0.246706	0.402262	0.447947	integral component of membrane|mitochondrial inner membrane|mitochondrial transport
CL1041Contig1	0.671814	0.140254	0.541162	0.317224	0.755977	0.865552
CL1041Contig2	0.599353	1.18203	0.264508	0.420918	0.35496	0.321085	basement membrane|extracellular exosome|extracellular matrix|extracellular space|proteinaceous extracellular matrix|trans-Golgi network|cell adhesion molecule binding|collagen binding|extracellular matrix binding|angiogenesis|cell adhesion|cell proliferation|chondrocyte differentiation|extracellular matrix organization
CL10420Contig1	1.14026	1.95913	0.458796	1.29139	0.668112	0.883384
CL10421Contig1	6.42314	5.92566	4.51362	2.0303	0.696772	2.84523
CL10422Contig1	0.271455	0.44278	0.299237	0.349706	0.0889354	0.131847	integral component of mitochondrial inner membrane|mitochondrial respiratory chain supercomplex|mitochondrion|mitochondrial respiratory chain complex IV assembly
CL10423Contig1	5.48415	3.26761	2.73393	2.65645	2.13444	2.13815
CL10424Contig1	9.14878	8.21205	8.44247	8.02134	4.9502	6.10589	core mediator complex|mediator complex|RNA polymerase II transcription cofactor activity|carpel development|negative regulation of transcription, DNA-templated|petal development|regulation of timing of transition from vegetative to reproductive phase|regulation of vernalization response|sepal development|specification of floral organ number|stamen development|termination of RNA polymerase II tran…
CL10425Contig1	0.840769	0.86353	0.531661	0.353111	0.35481	0.633321	cytoplasm|adenyl-nucleotide exchange factor activity|protein folding
CL10426Contig1	26.1638	33.0114	29.1543	9.6585	9.98703	8.19541	eukaryotic translation initiation factor 3 complex|nucleotide binding|translation initiation factor activity|translational initiation
CL10427Contig1	26.6946	22.053	23.9978	11.5286	10.6754	9.87269
CL10428Contig1	0.947018	0.15478	0.481714	0.675785	0.453295	0.112174
CL10429Contig1	0.515616	0.288166	0.195452	0.339997	0.132107	0.0883626	cytoplasm|glutathione transferase activity|oxidoreductase activity
CL1042Contig1	2.58962	2.66794	2.59879	0.638593	0.950166	1.2981	endoplasmic reticulum|integral component of membrane|plasma membrane
CL10430Contig1	1.59521	1.02168	3.61097	17.1681	28.0763	17.0325
CL10431Contig1	0.116489	0.904754	0.397645	0.395993	0.40401	0.801394	cytosol|plasma membrane|plasmodesma|sucrose synthase activity|sucrose-phosphate synthase activity|nectar secretion|sucrose biosynthetic process
CL10432Contig1	0	0.672417	0.311509	0.236707	0.159305	0.160626	cytoplasm|endoplasmic reticulum|fungal-type vacuole membrane|Golgi apparatus|metal ion binding
CL10433Contig1	12.1813	13.0153	14.4188	5.95123	6.27839	5.79017
CL10434Contig1	0.0925422	0.12131	2.38334e-77	0.540084	0.832894	1.67973
CL10435Contig1	0.818037	1.25158	2.47888	3.39367	2.24785	1.03324
CL10436Contig1	0.335313	0.310207	0.482628	0	0.226313	0.762662
CL10437Contig1	4.848	6.30081	4.47079	6.67887	5.86097	4.9627
CL10438Contig1	1.11854	0.587902	0.517639	0.569007	1.16834	0.560909	cytoplasm|integrator complex|nucleoplasm|snRNA processing|snRNA transcription from RNA polymerase II promoter
CL10439Contig1	3.42046	2.01729	1.91852	1.14625	1.35133	1.17839
CL1043Contig1	0.455409	0.62694	0.424309	0.411361	0.858167	0.721839	cytosol|endomembrane system|intracellular|nucleus|GTPase activator activity|Rab GTPase binding|activation of GTPase activity|intracellular protein transport|regulation of vacuole fusion, non-autophagic|regulation of vesicle fusion|vesicle-mediated transport
CL10440Contig1	2.64611	1.51472	0.973759	1.36659	1.39841	0.939732
CL10441Contig1	0.886078	0.441	0.11264	0.782553	1.48475	0.97948
CL10442Contig1	1.06663	3.7028	3.56357	0.0976445	0.147661	0.439439
CL10443Contig1	0.761114	0.494955	0.28718	1.77955	2.37885	1.54842
CL10444Contig1	1.76003	3.42288	2.62629	0.508001	0.751566	0.869656	cell wall|nuclear speck|plasma membrane|spliceosomal complex|GTP binding|GTPase activity|embryo development ending in seed dormancy|mRNA processing|regulation of embryo sac egg cell differentiation|RNA splicing
CL10445Contig1	0	0.148743	0.514978	0.115557	0.194858	0.0387432
CL10446Contig1	0.118801	0.377828	0.119191	0.0585208	0.35735	0.352372
CL10447Contig1	0.205752	0.146284	0.0384976	0.826872	0.891371	0.677471
CL10448Contig1	1.70307	1.96	1.01608	1.87932	2.62357	0.739947
CL10449Contig1	0.199034	0.257446	0	1.73774	0.313947	1.11744	nucleus|lipid binding|sequence-specific DNA binding|transcription factor activity, sequence-specific DNA binding|transcription, DNA-templated
CL1044Contig1	0.571703	0.224787	0.318501	1.07242	0.712595	0.748716	1,3-beta-D-glucan synthase complex|integral component of membrane|1,3-beta-D-glucan synthase activity|(1->3)-beta-D-glucan biosynthetic process|cell wall organization|regulation of cell shape
CL10450Contig1	0.151417	0.314298	0.402191	0.145022	0.0969438	0.242061	cytoplasm|membrane|nucleus|serine-type endopeptidase activity|serine-type exopeptidase activity|protein metabolic process|proteolysis
CL10451Contig1	0.489338	0.103831	0.138487	0.499024	0.558825	0.222802
CL10452Contig1	2.14365	1.27973	1.25974	4.82226	4.58125	4.09237
CL10453Contig1	54.7589	52.3783	64.6899	224.642	245.057	230.888	cell wall|extracellular region|aspartyl esterase activity|enzyme inhibitor activity|pectinesterase activity|cell wall modification|pectin catabolic process
CL10454Contig1	1.63781	1.56588	1.96063	1.03086	1.98889	2.17098	endoplasmic reticulum|endoplasmic reticulum membrane|fungal-type vacuole|fungal-type vacuole membrane|integral component of membrane|calcium ion transmembrane transporter activity|calcium:proton antiporter activity|metal ion binding|potassium:proton antiporter activity|calcium ion transmembrane transport|cellular calcium ion homeostasis
CL10455Contig1	4.05333	6.06367	5.5653	2.12083	3.32936	4.14708	cell division site|fungal-type vacuole|integral component of plasma membrane|plasma membrane of cell tip|dipeptide transmembrane transporter activity|dipeptide transporter activity|tripeptide transporter activity|dipeptide transmembrane transport|protein transport|tripeptide transmembrane transport
CL10456Contig1	67.9545	64.5262	74.1143	94.1283	108.659	104.702	chloroplast|integral component of membrane|lipid binding|cell cycle|cell division|transport
CL10457Contig1	1.04604	1.78393	1.09832	0.825477	0.759785	2.13774
CL10458Contig1	3.63026	2.51562	3.0558	3.92856	4.62991	4.55008
CL10459Contig1	1.29446	1.05804	1.15405	2.07886	1.34663	1.8739	cytoplasm|phosphoenolpyruvate carboxylase activity|carbon fixation|photosynthesis|tricarboxylic acid cycle
CL1045Contig1	46.7639	44.1358	46.0847	13.4279	10.1511	12.0842	nucleus|DNA binding|phosphorelay response regulator activity|transcription factor activity, sequence-specific DNA binding|cellular response to cytokinin stimulus|cytokinin-activated signaling pathway|ethylene-activated signaling pathway|leaf senescence|regulation of root meristem growth|regulation of seed growth|regulation of stomatal movement|response to cytokinin|response to ethylene|root devel…
CL1045Contig2	27.096	14.6681	22.4483	11.8586	16.3789	14.0157	nucleus|DNA binding|phosphorelay response regulator activity|transcription factor activity, sequence-specific DNA binding|cellular response to cytokinin stimulus|cytokinin-activated signaling pathway|ethylene-activated signaling pathway|leaf senescence|regulation of root meristem growth|regulation of seed growth|regulation of stomatal movement|response to cytokinin|response to ethylene|root devel…
CL1045Contig3	0.00290684	0.00465566	0.0570036	5.6549	4.72809	6.55881	nucleus|DNA binding|phosphorelay response regulator activity|transcription factor activity, sequence-specific DNA binding|cellular response to cytokinin stimulus|cytokinin-activated signaling pathway|ethylene-activated signaling pathway|leaf senescence|regulation of root meristem growth|regulation of seed growth|regulation of stomatal movement|response to cytokinin|response to ethylene|root devel…
CL10460Contig1	2.72428	2.76635	1.9546	0.280502	0.44834	1.03079
CL10461Contig1	0.167929	0.417951	0.328369	0.243311	0.0838393	0	cytoplasm|kinase activity|phosphotransferase activity, alcohol group as acceptor|carbohydrate metabolic process|phosphorylation
CL10461Contig2	0.225629	2.1704e-76	0.56152	0.216495	0	0	cytoplasm|kinase activity|phosphotransferase activity, alcohol group as acceptor|carbohydrate metabolic process|phosphorylation
CL10462Contig1	0.145207	0.392895	0.19018	0.350199	0.307532	0.301173	dolichyl-phosphate-mannose-protein mannosyltransferase Pmt1p-Pmt2p dimer complex|dolichyl-phosphate-mannose-protein mannosyltransferase Pmt1p-Pmt3p dimer complex|integral component of membrane|dolichyl-phosphate-mannose-protein mannosyltransferase activity|ER-associated misfolded protein catabolic process|fungal-type cell wall organization|protein exit from endoplasmic reticulum|protein O-linked …
CL10463Contig1	9.69	4.24346	4.69512	4.8701	3.27862	3.54796
CL10464Contig1	0.637905	0.132901	0.949055	0.105379	0.31761	0.739567
CL10465Contig1	0.215883	0.530378	0.712462	0.324764	0.123242	0.366729	nucleus|RNA polymerase II regulatory region sequence-specific DNA binding|RNA polymerase II transcription factor activity, sequence-specific DNA binding|transcription, DNA-templated
CL10466Contig1	6.85221	6.6284	8.43843	1.88969	0.834049	1.59397
CL10467Contig1	0.548264	0.260901	0.55151	0	0.155104	0.156175
CL10468Contig1	7.60949e-23	0	1.56514e-18	3.01461e-15	0	1.2951
CL10468Contig2	2.33983	1.20848	0.711643	0.440118	0.231022	0.236868
CL10469Contig1	0.444327	1.1243	1.78966	1.03374	0	0.86854
CL1046Contig1	139.504	164.556	134.557	162.561	131.292	162.145	plasma membrane|AMP binding|response to stress
CL1046Contig2	92.442	114.165	106.276	4.2459	1.75307	15.1151
CL10470Contig1	2.77592	2.0368	2.69674	2.10273	2.21958	0.853701
CL10471Contig1	0.210094	0.182415	0.142833	0.254387	0.633057	0.967568	integral component of membrane|metal ion binding|metalloendopeptidase activity|metallopeptidase activity
CL10472Contig1	0	0	0	0.599561	0.817044	0.30259
CL10473Contig1	285.717	316.537	308.933	247.265	295.283	286.181
CL10474Contig1	0.242224	1.04988	0.347827	0.500502	0.1687	0	mitochondrion|hydrolase activity
CL10475Contig1	0.634277	1.2145	0.466585	0.369659	0.285609	0.188201
CL10476Contig1	1.65264	2.36573	1.65988	5.67252	6.31454	7.61582	cytosol|membrane|mitochondrion|nucleus|(3R)-3-isopropenyl-6-oxoheptanoate:CoA ligase (ADP-forming) activity|(3R)-3-isopropenyl-6-oxoheptanoate:CoA ligase (AMP-forming) activity|2,4,4-trimethylpentanoate-CoA ligase activity|2,4-dichlorobenzoate-CoA ligase activity|2-oxo-delta3-4,5,5-trimethylcyclopentenylacetyl-CoA synthetase activity|3-hydroxypropionyl-CoA synthetase activity|3-isopropenyl-6-oxoh…
CL10477Contig1	0.671874	0.533569	0.830534	0.814747	0.277682	0.270725	cytoplasm|nucleoplasm|DNA binding|RNA polymerase II transcription factor activity, sequence-specific DNA binding|zinc ion binding
CL10478Contig1	0.475836	0.845461	0.806448	0.331846	0.788891	0.53581	mitochondrion|inorganic diphosphatase activity|magnesium ion binding|phosphate-containing compound metabolic process
CL10479Contig1	4.94266	5.92291	3.80371	4.68626	5.58509	2.97519	chloroplast|double-stranded DNA binding|rRNA binding|single-stranded RNA binding|chloroplast organization|developmental process|DNA-templated transcription, termination|regulation of transcription, DNA-templated|response to abscisic acid|response to osmotic stress|response to salt stress|ribosome assembly|RNA splicing
CL1047Contig1	0.558887	0.910109	0.508026	0.626654	0.4328	0.617653
CL10480Contig1	1.87525	1.35776	2.28298	0.237163	0.424214	0.122815	nucleus|lateral root formation|positive regulation of transcription, DNA-templated|xylem development
CL10481Contig1	0.0588616	0.51979	0.625401	6.11216	6.52181	7.87533
CL10482Contig1	139.239	152.947	137.759	123.004	125.853	121.853	cytoplasm|nucleus|protein K69-linked ufmylation
CL10483Contig1	10.7996	9.68735	12.4262	5.16537	5.69241	6.01272
CL10484Contig1	0	0.369328	0.27882	0.264263	1.49903	0.404984
CL10485Contig1	2.72051	0.796175	2.23912	2.53456	4.16845	1.57662
CL10486Contig1	16.0233	16.5385	18.1177	24.6104	25.1121	23.2911	nucleus|metal ion binding|nuclease activity
CL10487Contig1	3.26607	3.90248	2.49401	7.05436	8.28914	5.0179
CL10488Contig1	1.69334	1.62553	2.90875	2.42791	1.42732	2.0743
CL10489Contig1	1.08025	0.431267	0.426893	1.60389	0.831597	0.575829
CL1048Contig1	31.162	31.3628	32.6343	26.5837	22.2797	28.3959	nucleus|DNA binding|transcription factor activity, sequence-specific DNA binding|abscisic acid-activated signaling pathway|defense response to bacterium|defense response to fungus|regulation of jasmonic acid mediated signaling pathway|regulation of salicylic acid mediated signaling pathway|response to abscisic acid|response to auxin|response to cadmium ion|response to chitin|response to ethylene|…
CL1048Contig2	7.04574	6.12449	8.45742	5.43806	7.4448	7.21515	nucleus|DNA binding|transcription factor activity, sequence-specific DNA binding|auxin homeostasis|cell proliferation|circadian rhythm|DNA endoreduplication|gynoecium development|inflorescence development|regulation of anthocyanin biosynthetic process|regulation of transcription, DNA-templated|response to cytokinin|transcription, DNA-templated
CL10490Contig1	17.4626	15.0368	20.7844	24.1984	21.8999	21.2869	chloroplast|ATP binding|GTP binding|GTP diphosphokinase activity|guanosine-3',5'-bis(diphosphate) 3'-diphosphatase activity|kinase activity|guanosine tetraphosphate biosynthetic process|guanosine tetraphosphate metabolic process|leaf senescence|photosynthesis|response to starvation
CL10491Contig1	0.672643	0.240995	0.382267	0.444021	0.57052	0.924328	integral component of membrane|oligosaccharyltransferase complex|transferase activity, transferring glycosyl groups|endoplasmic reticulum organization|protein N-linked glycosylation|regulation of cell division
CL10492Contig1	54.2574	45.2797	55.0914	42.7152	34.9483	38.1109	chloroplast|mitochondrion|DNA binding|plastid sigma factor activity|sigma factor activity|transcription factor activity, sequence-specific DNA binding|cellular response to blue light|chloroplast organization|DNA-templated transcription, initiation|photosystem II assembly|positive regulation of transcription, DNA-templated|regulation of RNA biosynthetic process|response to far red light|response t…
CL10493Contig1	0.271761	0.865703	0.677702	2.50404	1.4226	0.394894
CL10494Contig1	0.844824	1.07274	0.983342	1.03551	1.79954	0.832813
CL10495Contig1	0.327865	0.268302	0.158854	0.104017	0.471551	0.316791
CL10496Contig1	5.94133e-07	1.47159	1.27464	0	1.16529	0.333592
CL10497Contig1	1.48246	2.22212	2.85582	1.13802	2.03934	1.35491	endoplasmic reticulum|integral component of membrane|plasma membrane|carboxylic acid transmembrane transporter activity|transmembrane transporter activity|anion transport|carboxylic acid transmembrane transport|transmembrane transport
CL10498Contig1	0.435956	0.0977437	0.504135	0.292154	0.295417	0.221873	nucleus|RNA polymerase II core promoter proximal region sequence-specific DNA binding|transcriptional activator activity, RNA polymerase II core promoter proximal region sequence-specific binding|zinc ion binding|positive regulation of transcription from RNA polymerase II promoter by a nonfermentable carbon source
CL10499Contig1	0.655083	0.832652	0.871322	0.719106	0.513389	0.951479
CL1049Contig1	0.238621	0.39906	0.375557	0.0720184	0.276248	0.586197	vacuolar membrane|vacuole|brassicasterol glucosyltransferase activity|soladodine glucosyltransferase activity|sterol 3-beta-glucosyltransferase activity|flavonoid biosynthetic process|flavonoid glucuronidation|lipid glycosylation|seed coat development|seed germination|sterol biosynthetic process|sterol metabolic process
CL1049Contig2	0.597817	0.250753	0.304577	0.136878	0.274318	0.201101	vacuolar membrane|vacuole|brassicasterol glucosyltransferase activity|soladodine glucosyltransferase activity|sterol 3-beta-glucosyltransferase activity|flavonoid biosynthetic process|flavonoid glucuronidation|lipid glycosylation|seed coat development|seed germination|sterol biosynthetic process|sterol metabolic process
CL104Contig1	18.0555	14.9622	13.6606	3.40407e-08	1.11368e-10	9.70722e-10
CL104Contig2	7.82202	4.66564	6.64477	6.38926	6.15458	5.55005	Cajal body|catalytic step 2 spliceosome|nucleus|spliceosomal complex|U4/U6 x U5 tri-snRNP complex|mRNA splicing, via spliceosome|positive regulation of miRNA metabolic process|positive regulation of primary miRNA processing|response to cold|RNA-directed DNA methylation|seed germination|spliceosomal tri-snRNP complex assembly
CL104Contig3	6.14425	6.4026	7.50267	8.89694	9.93501	7.87449	integral component of membrane|plasma membrane|ATP binding|transmembrane receptor protein serine/threonine kinase activity|abscisic acid-activated signaling pathway|cell surface receptor signaling pathway|defense response|defense response to fungus|innate immune response|negative regulation of defense response|positive regulation of abscisic acid-activated signaling pathway|protein phosphorylatio…
CL10500Contig1	0.127559	0.0322441	0.103163	0.728944	0.735704	0.178514
CL10501Contig1	0.158405	0.192495	0.340169	0.0602613	0.121619	0.153872	integral component of membrane|substrate-specific transmembrane transporter activity|carbohydrate transport
CL10502Contig1	0.561213	0.310468	0.678098	0.583723	0.357213	0.352899	cell junction|phagocytic vesicle|phagocytic vesicle membrane|recycling endosome membrane|synaptic vesicle|synaptic vesicle membrane|GDP binding|GTP binding|GTPase activity|cellular response to acidic pH|constitutive secretory pathway|insulin secretion involved in cellular response to glucose stimulus|melanosome transport|receptor recycling|regulated exocytosis|regulation of anion transport|regula…
CL10503Contig1	0.878315	1.09576	0.692317	5.46546	6.68311	6.01839	cysteine desulfurase activity|pyridoxal phosphate binding|cysteine metabolic process
CL10504Contig1	80.05	73.9907	70.1023	48.8956	46.589	49.1313	chromoplast stroma|farnesyl-diphosphate farnesyltransferase activity|geranylgeranyl-diphosphate geranylgeranyltransferase activity|squalene synthase activity|carotenoid biosynthetic process|ergosterol biosynthetic process
CL10504Contig2	8.22288	10.6815	3.85934	7.70861	6.22189	8.83279
CL10505Contig1	0.792232	0.576716	0.337962	0	1.10544	0.876251
CL10506Contig1	7.67725	6.15956	8.58093	9.41856	10.634	8.85605	cilium|phosphatidylinositol binding|protein localization to cilium
CL10507Contig1	2.19937	4.37911	2.04764	2.22712	1.22639	0.353023	chloroplast|ATP binding|glucose-1-phosphate adenylyltransferase activity|glycogen biosynthetic process|starch biosynthetic process
CL10508Contig1	1.22635	0.389046	0.759628	0.301045	0.824982	0.458182	(S)-2-haloacid dehalogenase activity|metabolic process
CL10509Contig1	0.264231	0.268203	0.371463	1.06455	0.149363	0.500965
CL1050Contig1	7.04563	5.79753	9.23312	4.2296	3.73253	3.69065
CL10510Contig1	10.4157	9.8882	13.2536	13.0936	14.8721	15.2585
CL10511Contig1	0.612132	1.06075	0.414791	0.364485	0.0946171	0
CL10512Contig1	0.268782	0.175637	0.410469	0.491468	0.765668	0.371215
CL10513Contig1	3.28826	2.98994	3.2929	2.01386	1.7742	2.18838	cytosol|mitochondrial inner membrane|mitochondrial intermembrane space protein transporter complex|nucleus|metal ion binding|protein transporter activity|chaperone-mediated protein transport|protein import into mitochondrial inner membrane
CL10514Contig1	0.325573	0	0.317758	3.77301e-62	0	0.0942069
CL10514Contig2	6.63412e-53	0	0.105801	1.09133	0.101179	1.1758
CL10515Contig1	0.755091	0.943454	0.489871	0.352858	0.596813	0.590417	cytoplasm|extracellular exosome|Golgi apparatus|mitochondrion|nucleus|p53 binding|phosphoprotein phosphatase activity|phosphoserine phosphatase activity|protein tyrosine phosphatase activity|protein tyrosine/serine/threonine phosphatase activity|RNA polymerase II activating transcription factor binding|negative regulation of ERK1 and ERK2 cascade|negative regulation of protein kinase activity by …
CL10516Contig1	0.32239	0.404016	0.205769	0.246918	0.0502004	0.707483	endoplasmic reticulum membrane|nucleus|proteasome core complex, beta-subunit complex|proteasome storage granule|endopeptidase activity|threonine-type endopeptidase activity|proteasomal ubiquitin-independent protein catabolic process|proteasome-mediated ubiquitin-dependent protein catabolic process
CL10517Contig1	0.581855	0.434337	0.423323	0	0	0.0368565	flavonol-3-O-glucoside glucosyltransferase activity|metabolic process
CL10518Contig1	0.602566	0.898027	0.101165	0.579919	0.880387	0.796943
CL10519Contig1	0.234352	0.685899	0.3902	0	0.290854	0	integral component of membrane|metal ion binding|oxidation-reduction process
CL1051Contig1	1.33454	0.846696	0	0.225294	0.231312	0.335935
CL1051Contig2	1.18026	0.313499	1.19874	0.310237	0.554144	0.565765
CL10520Contig1	0.525928	0.0671438	0.310141	0.513044	0.801272	0.324572
CL10521Contig1	1.40635	1.13005	0.70721	0.0728833	0.736924	0.0724942	translation initiation complex|mRNA binding|ribosome binding|translation initiation factor activity|formation of translation preinitiation complex|IRES-dependent translational initiation|translation reinitiation
CL10522Contig1	0.138325	0.347183	0.219833	0.14305	0.52513	0.548507	integral component of mitochondrial inner membrane|mitochondrial respiratory chain supercomplex|mitochondrion|mitochondrial respiratory chain complex IV assembly
CL10523Contig1	37.01	32.5835	37.684	105.669	112.301	105.686	4-coumarate-CoA ligase activity|ATP binding|phenylpropanoid metabolic process
CL10524Contig1	0.836919	0.197609	0.24364	0.242994	0.245643	0.318416	chloroplast|chloroplast stroma|membrane|mitochondrial matrix|mitochondrion|ATP binding|magnesium ion binding|phenylalanine-tRNA ligase activity|tRNA binding|phenylalanyl-tRNA aminoacylation|tRNA processing
CL10525Contig1	3.66984	3.07997	3.83759	10.7243	10.8255	9.51074
CL10526Contig1	0.803022	0.797665	0.386888	0.599934	0.38843	0.386468	amyloplast|chloroplast|glycogen (starch) synthase activity|NDP-glucose-starch glucosyltransferase activity|starch biosynthetic process
CL10527Contig1	0.516393	1.05349	1.157	0.814793	1.46749	1.29176	calcium ion binding
CL10528Contig1	4.3281	3.65414	4.47964	0.920257	0.504959	0.554728	endoplasmic reticulum|plasmodesma|ATP binding|decanoate--CoA ligase activity|long-chain fatty acid-CoA ligase activity|very long-chain fatty acid-CoA ligase activity|cutin biosynthetic process|defense response to fungus|fatty acid metabolic process|lateral root formation
CL10529Contig1	0.55466	0.511276	1.3261	0.39588	0.724342	0.721021
CL1052Contig1	27.1352	30.9271	27.7738	50.7874	47.8324	41.4808
CL1052Contig2	218.659	219.806	215.315	286.013	276.069	261.47
CL10530Contig1	2.69927	2.54713	3.71519	0.246271	0.252465	0.288855
CL10531Contig1	0.865443	0.272979	0.501407	0.525205	0.37336	0.472295
CL10532Contig1	57.1266	47.9017	51.4362	49.4675	43.3699	46.737	chloroplast|chloroplast stroma|mitochondrion|arginine-tRNA ligase activity|ATP binding|arginyl-tRNA aminoacylation|embryo development ending in seed dormancy
CL10533Contig1	2.12319	2.36265	1.7483	0.757455	1.9006	2.29421	cell wall|chloroplast|cytosol|cytosolic large ribosomal subunit|cytosolic ribosome|membrane|plasma membrane|vacuolar membrane|vacuole|mRNA binding|poly(A) RNA binding|structural constituent of ribosome|cytoplasmic translation|maturation of LSU-rRNA from tricistronic rRNA transcript (SSU-rRNA, 5.8S rRNA, LSU-rRNA)
CL10534Contig1	4.81597	3.59193	3.89381	6.67089	6.37592	6.43325	integral component of mitochondrial inner membrane|mitochondrial electron transfer flavoprotein complex|mitochondrion|4 iron, 4 sulfur cluster binding|electron carrier activity|electron-transferring-flavoprotein dehydrogenase activity|metal ion binding|oxidoreductase activity, oxidizing metal ions with flavin as acceptor|ubiquinone binding|leucine catabolic process|respiratory electron transport …
CL10535Contig1	13.5661	12.9666	12.4493	8.19261	7.80128	9.02756	lateral root morphogenesis|negative regulation of cell proliferation
CL10536Contig1	0.299549	1.65786	1.66285e-57	0.710702	0.432973	1.01101
CL10537Contig1	1.89463	0.985129	0.905023	0.80655	0.206403	0.818252
CL10538Contig1	0.600066	0.77199	1.11233	0.934452	0.119551	0.120695
CL10539Contig1	1.12595	0.407345	0.696476	0.251164	0.284945	0.280396
CL1053Contig1	0	0	0.189457	0	0.179064	0.915759	chloroplast|chloroplast envelope|chloroplast thylakoid|chloroplast thylakoid membrane
CL1053Contig2	36.9196	36.3469	29.2218	7.52949	8.18822	6.03738	chloroplast|chloroplast envelope|chloroplast thylakoid|chloroplast thylakoid membrane
CL10540Contig1	0.615694	0.336846	0.499745	0.926266	0.543178	0.706816	endosome|Golgi apparatus|integral component of membrane|trans-Golgi network|O-acetyltransferase activity|cell wall organization or biogenesis
CL10541Contig1	7.38926	4.31647	4.84351	10.6838	10.7513	9.65881	ATP binding|calcium ion binding|ceramide kinase activity|cell death|ceramide metabolic process|regulation of programmed cell death
CL10542Contig1	2.38683	1.60071	1.66258	1.21735	1.09694	1.29647
CL10543Contig1	0.47176	0.239923	0.625154	0.639332	0.32844	0.278167	plasma membrane|guanyl-nucleotide exchange factor activity|identical protein binding|Rho guanyl-nucleotide exchange factor activity
CL10544Contig1	0.314829	7.56119e-20	0.237884	1.16699	0.957562	0.15745	metal ion binding|nucleic acid binding|RNA-DNA hybrid ribonuclease activity
CL10545Contig1	28.8183	26.416	31.3889	24.5116	25.0578	24.6322
CL10546Contig1	1.90874	1.66515	2.0196	0.314585	0.752127	1.83771
CL10547Contig1	1.4411e-08	1.34145e-26	0.0628246	1.18783	0.559162	1.06756	plasma membrane|calcium ion binding
CL10548Contig1	0.153473	0.0938504	0.260028	0.218478	0.0360668	0.408152	cytoskeleton|cytosol|extrinsic component of membrane|phragmoplast|plasma membrane|vacuole|cell cycle|cell division|protein transport|vesicle docking involved in exocytosis
CL10549Contig1	0.463229	0.702755	1.38545	0.176647	0.234401	0.115488	cytosolic ribosome|cytosolic small ribosomal subunit|ribosome binding|translation initiation factor activity|tRNA binding|regulation of translation|translational initiation
CL1054Contig1	1.04983	0.357902	0.161896	0.238239	0.884715	0.365661
CL10550Contig1	5.08995	5.82502	8.03957	2.70114	7.22117	4.20346
CL10551Contig1	1.14366	0.163106	0.0648221	0.717897	0.838138	0.496662
CL10552Contig1	0.546765	0.136154	0.547567	0.21137	1.1951	0.109106
CL10553Contig1	1.56958	1.82764	1.96544	4.37901	3.78988	4.00463	commitment complex|pre-mRNA branch point binding|RNA binding|zinc ion binding|mRNA splicing, via spliceosome
CL10554Contig1	0.391022	0.486842	1.00402	0.369823	1.03438	0.702656	cytoplasm|cytosol|nucleus|ATP binding|ubiquitin protein ligase activity|ubiquitin protein ligase binding|proteasome-mediated ubiquitin-dependent protein catabolic process|protein polyubiquitination|protein ubiquitination
CL10555Contig1	1.07037	0.503212	1.08091	0.997287	1.57322	0.799235	actin cortical patch|actin filament|actin filament bundle|actin filament binding|metal ion binding|protein binding, bridging|actin crosslink formation|actin filament network formation|actin filament organization|formin-nucleated actin cable assembly
CL10556Contig1	0.38319	0.54873	0.33846	0.293423	0.0493275	1.16468
CL10557Contig1	0.635506	0	1.24753	0.56406	1.49702	0
CL10558Contig1	3.09454	3.45856	4.08475	0.747369	1.3871	0.614114	chloroplast|transferase activity, transferring hexosyl groups|metabolic process
CL10559Contig1	14.8369	13.9556	15.1157	11.9602	12.8228	12.3499	GTPase activator activity|signal transduction
CL1055Contig1	0.448645	0.56559	0	0.386652	0.199621	0
CL1055Contig2	32.8204	31.3465	33.1208	28.7075	31.2818	30.3776	ATG1/ULK1 kinase complex|autophagosome|cytoplasmic vesicle|autophagy|protein transport
CL1055Contig3	5.91609	2.72154	6.17424	11.2214	7.15436	9.77274	ATG1/ULK1 kinase complex|autophagosome|cytoplasmic vesicle|autophagy|protein transport
CL10560Contig1	2.49871	3.10125	2.84385	2.42398	1.58261	1.63132	chloroplast|chloroplast membrane|integral component of membrane|peroxisomal membrane|peroxisome|ATP binding|o-succinylbenzoate-CoA ligase activity|phylloquinone biosynthetic process
CL10561Contig1	1.06994	3.27406	1.87097	1.71154	0.365425	0
CL10561Contig2	0.125361	0.165104	0.497125	0.112722	0.8032	1.03247
CL10562Contig1	184.904	198.709	193.766	105.128	121.68	109.113	nucleus|DNA binding|sequence-specific DNA binding|transcription factor activity, sequence-specific DNA binding|cellular response to salt stress|cytokinin-activated signaling pathway|ethylene-activated signaling pathway|regulation of cell differentiation|response to cold|response to light stimulus|response to osmotic stress|response to salt stress|response to water deprivation|response to wounding…
CL10563Contig1	1.22227	0.979547	0.1514	0.414101	1.00646	0.427581
CL10564Contig1	47.2355	36.7058	49.5832	90.9424	91.605	80.613	nucleus|sequence-specific DNA binding|transcription factor activity, sequence-specific DNA binding|abscisic acid-activated signaling pathway|gibberellic acid mediated signaling pathway|negative regulation of abscisic acid-activated signaling pathway|negative regulation of gibberellic acid mediated signaling pathway|positive regulation of transcription, DNA-templated|response to abscisic acid|resp…
CL10565Contig1	2.58657	3.20632	2.05778	0.641054	0.551637	0.106128	nucleus|DNA binding|regulation of transcription, DNA-templated|transcription, DNA-templated
CL10566Contig1	19.1564	15.3473	18.8176	7.07603	7.16694	7.29035	cytosol|plasma membrane|phosphatidylinositol phospholipase C activity|signal transducer activity|intracellular signal transduction|lipid catabolic process
CL10567Contig1	0.59738	0.57967	0.152294	0.356234	0.0738558	0.797331
CL10568Contig1	0.152273	0.772999	0.480422	0.185107	0.230876	0.332182
CL10569Contig1	0.514282	0.313307	0	8.70474e-05	4.27823e-22	0.261113	mitochondrial matrix|isoleucine biosynthetic process|mitochondrial translation
CL10569Contig2	0.00155996	0.292489	0	0.236484	1.09826	0.719989	mitochondrial matrix|isoleucine biosynthetic process|mitochondrial translation
CL1056Contig1	2.55979	1.40277	2.19194	2.34871	2.06969	1.9515
CL1056Contig2	3.70622	1.83043	3.42908	3.34942	3.13489	2.7902
CL10570Contig1	0.19014	0.57734	0.0932194	0.380081	0.474675	1.15196	cytoplasm|nucleus|DNA binding|metal ion binding|regulation of transcription, DNA-templated|transcription, DNA-templated
CL10571Contig1	5.08596	4.70895	5.31738	36.9327	41.6557	35.0785
CL10572Contig1	2.58176	1.57214	1.63362	1.89518	2.03163	2.27564
CL10573Contig1	0.819136	0.661864	0.270492	0.403617	0.68375	0.414442
CL10574Contig1	0.32679	0.695963	0.785684	0.532639	0.43566	0.107747
CL10575Contig1	7.58665	6.61002	5.26151	0.0641968	0.0673203	0.404517	late endosome membrane|lysosomal membrane|spindle|GTP binding|cell division|chromosome segregation|defense response to virus|mitotic nuclear division|small GTPase mediated signal transduction
CL10576Contig1	5.48491	4.55563	4.42945	2.43458	2.37813	2.18784	nucleolar ribonuclease P complex|ribonuclease P activity|RNA binding|RNA phosphodiester bond hydrolysis, endonucleolytic|tRNA processing
CL10577Contig1	0	0	0	0.857403	0.74843	0.243249
CL10578Contig1	0.9883	0.227717	0.645249	0.700902	0.0897373	0.626286
CL10579Contig1	0.170317	0.329897	0	0.743214	0.761653	0.675286
CL1057Contig1	0.366779	0.307741	0.179266	0.498177	0.338826	0.295936	aspartic-type endopeptidase activity|endonuclease activity|nucleic acid binding|RNA-directed DNA polymerase activity|zinc ion binding|DNA integration
CL10580Contig1	52.4602	48.607	55.1213	48.7139	50.3787	51.8556	nucleus|DNA binding|transcription factor activity, sequence-specific DNA binding|cell differentiation|leaf development|leaf morphogenesis|positive regulation of development, heterochronic|positive regulation of nucleic acid-templated transcription|positive regulation of photomorphogenesis|regulation of transcription, DNA-templated|response to blue light|transcription, DNA-templated
CL10582Contig1	0.0890945	0.111563	0.972833	1.10305	0.857796	1.10774	generative cell nucleus|histone deacetylase complex|microsporocyte nucleus|DNA binding|histone deacetylation|pollen sperm cell differentiation|positive regulation of gene expression|regulation of transcription, DNA-templated|transcription, DNA-templated
CL10583Contig1	0.372426	0.606983	0.667088	1.16938	0.555542	1.01897
CL10584Contig1	4.61813	3.12399	4.3139	3.54588	2.89976	3.31632
CL10585Contig1	6.37922e-06	0	3.74798e-40	0.00843851	0.0100555	0.106002	integral component of membrane|mitochondrial inner membrane|mitochondrion|mitochondrion inheritance|negative regulation of proteolysis|protein folding|replicative cell aging
CL10585Contig2	1.3452	0.398471	0.102429	0.191299	0.398653	0.488611	integral component of membrane|mitochondrial inner membrane|mitochondrion|mitochondrion inheritance|negative regulation of proteolysis|protein folding|replicative cell aging
CL10586Contig1	0.13535	0.788515	0.442763	0.19121	0	0
CL10587Contig1	4.28348	2.53917	2.09524	0.827737	2.52986	0.980209
CL10588Contig1	0.240381	0.436008	0.11793	0.357978	0.12222	0.122158	chloroplast|Golgi apparatus|plant-type vacuole|plasma membrane|vacuolar membrane|vacuolar proton-transporting V-type ATPase, V1 domain|vacuole|proton-transporting ATPase activity, rotational mechanism|ATP hydrolysis coupled proton transport|vacuolar acidification
CL10589Contig1	0.835861	0.832472	1.12092	0.3461	0.179419	0.181116
CL1058Contig1	0.699795	0.506099	1.51573	0.749131	1.14716	1.0733
CL10590Contig1	1.74055	0.733774	0.160504	0.716587	0.468923	0.017002
CL10591Contig1	1.33766	1.38166	1.69822	1.20445	0.900654	1.60591	glycine cleavage complex|mitochondrial matrix|mitochondrion|dihydrolipoyl dehydrogenase activity|flavin adenine dinucleotide binding|cell redox homeostasis
CL10592Contig1	40.1207	42.0163	38.5046	36.0008	38.2564	36.6384	anchored component of membrane|anchored component of plasma membrane|plasma membrane|aspartic-type endopeptidase activity|protein catabolic process|proteolysis
CL10593Contig1	1.70516	1.15885	1.69209	1.93474	0.952305	1.66425	nutrient reservoir activity
CL10594Contig1	9.40229	10.761	10.3559	7.87808	6.02294	5.71875	extracellular space|vacuolar membrane|vacuole|lipopolysaccharide binding|reactive oxygen species biosynthetic process|regulation of gene expression
CL10595Contig1	0.337112	0.365549	0.516321	0.380885	1.00966	0.900861
CL10596Contig1	0.0847557	0.0694376	0.170637	0.0587845	0.178279	0.361004
CL10597Contig1	2.05771	2.49811	0.956391	2.34404	1.2127	2.55984	cell wall|chloroplast|cytosol|cytosolic ribosome|cytosolic small ribosomal subunit|membrane|plasma membrane|plasmodesma|vacuolar membrane|mRNA binding|rRNA binding|structural constituent of ribosome|response to cytokinin|ribosomal small subunit assembly|translation
CL10598Contig1	1.05863	0	0.315819	0.3935	0.19886	0.100552
CL10599Contig1	5.50685e-30	0	0.893416	3.61583	1.64048	1.63362
CL1059Contig1	1.27927	0.247137	1.07319	0.100172	0	0.300821
CL1059Contig2	1.11363	0.975993	1.20008	0.384564	0	0.396006
CL1059Contig3	2.47956	1.76115	0.362032	0.328508	0	0
CL105Contig1	0	0	0	0	0.86004	0
CL105Contig2	0.518492	0.606549	0.673908	0.51193	0.602746	0.305068	nucleus|sequence-specific DNA binding|transcription factor activity, sequence-specific DNA binding|abscisic acid-activated signaling pathway|negative regulation of seed germination|positive regulation of transcription, DNA-templated|regulation of transcription, DNA-templated|response to abscisic acid|response to chitin|response to gibberellin|response to salt stress|response to water deprivation|…
CL105Contig3	0.151504	0.503644	0.100948	0.202764	0.154015	0	nucleus|sequence-specific DNA binding|transcription factor activity, sequence-specific DNA binding|abscisic acid-activated signaling pathway|negative regulation of seed germination|positive regulation of transcription, DNA-templated|regulation of transcription, DNA-templated|response to abscisic acid|response to chitin|response to gibberellin|response to salt stress|response to water deprivation|…
CL10600Contig1	4.64719	0.908874	5.22332	6.84401	4.87723	4.56605	nucleus|DNA binding|transcription factor activity, sequence-specific DNA binding|nitrate assimilation|response to nitrate|response to water deprivation|stomatal movement|transcription, DNA-templated
CL10601Contig1	8.02565	7.55974	9.51488	11.9347	11.2736	11.9937	chloroplast stromal thylakoid|chloroplast thylakoid membrane|integral component of membrane|plant-type vacuole membrane|metal ion binding|potassium channel activity|nonphotochemical quenching|potassium ion transmembrane transport|thylakoid membrane organization
CL10602Contig1	0.392401	0.33684	0.172624	3.40164	3.2771	2.42053	integral component of endoplasmic reticulum membrane|integral component of plasma membrane|membrane|cell death|cellular response to salicylic acid stimulus|defense response to bacterium, incompatible interaction|positive regulation of defense response to bacterium|positive regulation of defense response to oomycetes|protein ubiquitination|regulation of defense response to fungus|regulation of sal…
CL10603Contig1	1.45725	2.10467	0.889474	0.640161	0.981299	1.64521	chloroplast thylakoid membrane|integral component of membrane|photosystem I|photosystem II|chlorophyll binding|metal ion binding|photosynthesis, light harvesting|protein-chromophore linkage
CL10604Contig1	0.274508	0.340832	0.900217	3.40785	1.27998	2.5448	cytoplasm|ATP binding|protein kinase activity|protein serine/threonine kinase activity|signal transducer activity|intracellular signal transduction
CL10605Contig1	15.1006	13.0714	15.7164	24.5647	24.2263	18.0058	endoplasmic reticulum|integral component of membrane|heme binding|iron ion binding|oxidoreductase activity, acting on paired donors, with incorporation or reduction of molecular oxygen|steroid 22-alpha hydroxylase activity|brassinosteroid biosynthetic process|brassinosteroid homeostasis|jasmonic acid mediated signaling pathway|leaf development|leaf shaping|response to brassinosteroid|response to …
CL10606Contig1	0.467596	0.723007	0.186517	1.0853	0.254676	0.518013
CL10607Contig1	0.466245	0.44572	0.736764	0.184421	0.0927777	0.281053
CL10608Contig1	0	0.00450463	0.472547	0.91208	0.18756	1.45817
CL10609Contig1	1.78273	1.69811	2.21187	0.873747	0.984649	0.823464
CL1060Contig1	1.0015	1.53748	0.967379	3.45271	2.79148	3.01164	chloroplast|chloroplast thylakoid membrane|integral component of membrane|thylakoid|chloroplast organization|protein insertion into membrane|protein localization to chloroplast
CL1060Contig2	2.97952	1.36535	2.19905	0.890457	0.934776	1.24005
CL10610Contig1	0.836544	0.303313	0.966711	1.01182	1.24881	1.25418
CL10611Contig1	1.53567	0.486259	0.773312	0.697783	1.62847	0
CL10612Contig1	1.97011	1.62288	1.75976	2.43051	1.4912	2.0837
CL10613Contig1	0.0982679	0.209882	0.717597	0.417159	1.29256	1.67367	cytosolic large ribosomal subunit|structural constituent of ribosome|cytoplasmic translation
CL10613Contig2	0.7109	0.633333	1.20068	0.186	0.424827	0.0848767	cytosolic large ribosomal subunit|structural constituent of ribosome|cytoplasmic translation
CL10614Contig1	0.808268	1.23663	1.12938	0.288782	0.437468	0.63365
CL10615Contig1	15.4312	11.9677	13.7783	7.2359	8.32012	7.14975	nucleus|DNA binding|negative regulation of leaf senescence|regulation of transcription, DNA-templated|transcription, DNA-templated
CL10616Contig1	0.358049	0.595437	0.843731	0.114818	0.710714	0.477091
CL10617Contig1	4.50691	2.46718	3.32261	1.92294	1.5139	1.97946	endoplasmic reticulum membrane|nucleus|vacuole|FK506 binding|peptidyl-prolyl cis-trans isomerase activity|cellular heat acclimation|chaperone-mediated protein folding
CL10618Contig1	0.869562	0	1.31421	1.35314	0.277469	0.427478
CL10619Contig1	12.2107	11.888	11.331	3.37611	4.11692	4.27443
CL1061Contig1	2.70649	2.22864	3.24048	2.1959	2.30709	2.38367	extracellular region|plant-type cell wall|aspartyl esterase activity|pectinesterase activity|pectinesterase inhibitor activity|cell wall modification|pectin catabolic process
CL10620Contig1	2.70165	2.47536	3.11301	1.41262	3.01093	3.25632
CL10621Contig1	0.270599	0.240845	0.258203	0.30891	1.35933	0.586897	cytoplasm|ATP binding|signal transducer, downstream of receptor, with serine/threonine kinase activity|defense response, incompatible interaction|floral organ abscission|inflorescence development|plant-type hypersensitive response|positive regulation of ethylene biosynthetic process
CL10622Contig1	23.0923	19.3217	21.2987	24.3754	22.7447	24.8937	endoplasmic reticulum-Golgi intermediate compartment|integral component of membrane|carbohydrate transport|UDP-glucose transport
CL10623Contig1	0	2.78794e-05	0	4.53485e-20	0.393074	0	endoplasmic reticulum membrane|integral component of membrane|iron ion binding|sphingolipid delta-4 desaturase activity|sphingosine hydroxylase activity|fatty acid biosynthetic process|sphingolipid biosynthetic process|sphingolipid metabolic process
CL10624Contig1	0.0239579	0.0898083	0.0232589	0.132557	0.199061	0.110534
CL10625Contig1	4.05921	2.91991	4.10104	0.871777	0.912648	0.295043	plasmodesma|raffinose alpha-galactosidase activity|transferase activity, transferring glycosyl groups|raffinose catabolic process|response to karrikin|response to oxidative stress
CL10626Contig1	0	0	8.27596e-05	0.301459	0.307025	0.314843	integral component of membrane
CL10626Contig2	0	0.669898	1.47589	0.622671	0	0.389527	extracellular exosome|integral component of membrane
CL10627Contig1	1.50913	1.56453	0.629814	0.60013	1.46102	0.215324
CL10628Contig1	0.469711	0.127951	0.201987	0.187482	3.48199e-12	0.0486595	Golgi apparatus|plasma membrane|ATP binding|decanoate--CoA ligase activity|long-chain fatty acid-CoA ligase activity|fatty acid metabolic process
CL10629Contig1	132.392	114.525	119.829	113.12	96.8102	104.686	cytoplasm|endoplasmic reticulum|Golgi apparatus|membrane|vacuolar membrane|vacuole|metal ion binding|xylose isomerase activity|D-xylose metabolic process|pentose-phosphate shunt
CL1062Contig1	0.419644	0.903188	0.691639	0.135696	0	0.266422	ubiquitin ligase complex|cullin family protein binding|ubiquitin conjugating enzyme binding|ubiquitin-like protein binding|positive regulation of ubiquitin-protein transferase activity|protein neddylation
CL1062Contig2	0.397537	0.64618	0.64941	0.0566341	0.171882	0.35058	ubiquitin ligase complex|cullin family protein binding|ubiquitin conjugating enzyme binding|ubiquitin-like protein binding|positive regulation of ubiquitin-protein transferase activity|protein neddylation
CL10630Contig1	8.70139	5.36577	6.6606	1.54212e-25	0.289921	0.739528
CL10630Contig2	2.72226e-18	8.01022e-24	1.43888e-13	1.88144	0.000193958	0.114437
CL10631Contig1	4.77834	1.57421	2.78585	7.24878	3.90671	4.62519
CL10632Contig1	0.936484	0.443034	0.477461	0.446911	0.573326	0.564281
CL10633Contig1	0	0.218149	0.350503	0.341351	0.171655	0.0837614
CL10634Contig1	0.964279	0.637199	0.581577	0.468687	1.10655	1.40217	integral component of plasma membrane|plasmodesma|vacuole|glycerol channel activity|water channel activity|cellular water homeostasis|hydrogen peroxide transmembrane transport|ion transmembrane transport|response to abscisic acid|root hair elongation
CL10635Contig1	20.6083	15.2799	18.1986	25.2457	23.6023	23.0423
CL10636Contig1	0.492405	2.18695	0.735344	1.74782	1.53846	0.242013	integral component of membrane|mitochondrial inner membrane|mitochondrion|copper uptake transmembrane transporter activity|inorganic phosphate transmembrane transporter activity|cellular copper ion homeostasis|copper ion transmembrane transport|phosphate ion transmembrane transport
CL10638Contig1	0.575971	0.108343	0.631896	0.330749	0.955726	0.498585
CL10639Contig1	5.82102	5.80431	5.68138	6.60624	6.65944	5.57098	precatalytic spliceosome|mRNA processing|RNA splicing
CL1063Contig1	1.99075	1.08343	1.15977	1.6218	2.6045	0.705427
CL1063Contig2	0.0100851	0	0.275793	1.26898e-23	0.29077	7.99274e-05
CL10640Contig1	4.0464	3.15838	4.07285	9.65289	8.61869	8.16944	Golgi apparatus|integral component of membrane|O-acetyltransferase activity|cell wall organization or biogenesis
CL10641Contig1	1.8638	2.12218	2.27104	1.78488	2.19215	2.25696	cytoplasm|phosphogluconate dehydrogenase (decarboxylating) activity|D-gluconate metabolic process|pentose-phosphate shunt|response to abscisic acid|response to cold|response to salt stress|response to water deprivation
CL10642Contig1	0.892899	0	0.595047	0.833834	0	0.143885
CL10643Contig1	0	0.192657	0.0746844	0.106607	0.286994	0.178198
CL10644Contig1	0.89297	0.160786	1.20168	0.405071	0.8645	0.175812
CL10645Contig1	126.448	117.197	129.265	68.4639	73.4676	73.9773	Golgi apparatus|integral component of membrane|plant-type vacuole|plant-type vacuole membrane|vacuolar membrane|vacuole|dipeptide transporter activity|high-affinity oligopeptide transporter activity|peptide transporter activity|tripeptide transporter activity|dipeptide transport|peptide transport|protein transport|tripeptide transport
CL10646Contig1	63.9308	63.7799	63.4335	54.3871	54.4393	55.7451	metal ion binding|protein serine/threonine phosphatase activity
CL10647Contig1	0.577158	0.560174	0.287295	0.660444	0.807952	0.410793
CL10648Contig1	6.51112	6.37181	5.43891	2.24498	1.85703	3.35591	microtubule|mitochondrion|phragmoplast|plasma membrane|plasmodesma|vacuolar membrane|vacuole|GTP binding|GTPase activity|microtubule binding|cell cycle|cell division|defense response to fungus|mitochondrial fission|response to cadmium ion|vesicle-mediated transport
CL10649Contig1	8.7988	7.9994	9.22615	9.99814	8.16411	6.68242	cytoplasm|mitochondrial matrix|nucleus|ATP binding|ATP:3'-cytidine-cytidine-tRNA adenylyltransferase activity|CTP:3'-cytidine-tRNA cytidylyltransferase activity|CTP:tRNA cytidylyltransferase activity|RNA binding|tRNA adenylyltransferase activity|tRNA 3'-terminal CCA addition
CL1064Contig1	71.6949	67.8529	73.731	116.461	130.761	140.762	apoplast|cell wall|cytosol|extracellular space|Golgi apparatus|plant-type cell wall|plasmodesma
CL1064Contig2	1.25931	0.679174	0.920939	41.7817	44.8964	44.157	cytoplasm|phagocytic vesicle|S-adenosylmethionine-dependent methyltransferase activity|methylation
CL1064Contig3	4.04429	3.47946	3.92313	197.901	225.04	196.216	cytoplasm|phagocytic vesicle|S-adenosylmethionine-dependent methyltransferase activity|methylation
CL10650Contig1	77.6325	79.8169	80.6972	119.641	118.384	119.998	mitochondrial respiratory chain complex I|mitochondrion|4 iron, 4 sulfur cluster binding|FMN binding|metal ion binding|NAD binding|NADH dehydrogenase (ubiquinone) activity|aerobic respiration
CL10651Contig1	0.330683	0.083125	1.29128	0.456379	0.0661553	1.03516
CL10652Contig1	0.339456	0.615559	0.244829	0.531798	0.329111	0.457564	short-chain carboxylesterase activity|catabolic process
CL10653Contig1	0.791046	0.700606	0.805697	0.293085	0.151301	0.462284
CL10654Contig1	0.411914	1.24002	1.06417	1.54102	0.315262	0.630497	mitochondrion
CL10655Contig1	0.38087	0.161007	0.362986	0.22844	0.233863	0.596827
CL10656Contig1	19.4197	21.751	25.2924	20.2917	18.8738	17.8414
CL10657Contig1	45.4754	33.9322	43.9923	28.1642	25.5213	26.4901	intracellular|plasma membrane|phosphatidylinositol phospholipase C activity|signal transducer activity|embryo sac development|floral organ development|intracellular signal transduction|lipid catabolic process|microsporogenesis|positive regulation of auxin biosynthetic process
CL10658Contig1	1.10461	1.13003	0.657861	0.35653	0.455957	0.449301	nucleus|DNA repair|regulation of transcription, DNA-templated|transcription, DNA-templated
CL10659Contig1	1.90786	3.85974	2.60915	1.13836	1.64968	2.16873
CL1065Contig1	0	2.09151e-18	0.0678911	2.38031e-18	0.183764	7.39404e-05	endosome|Golgi apparatus|Golgi membrane|integral component of membrane|trans-Golgi network|protein homodimerization activity|transferase activity, transferring hexosyl groups|UDP-xylosyltransferase activity|xyloglucan 6-xylosyltransferase activity|polysaccharide biosynthetic process|xyloglucan metabolic process
CL1065Contig2	4.10412	7.27719	7.17096	17.8464	17.827	18.6657	endosome|Golgi apparatus|Golgi membrane|integral component of membrane|trans-Golgi network|protein homodimerization activity|transferase activity, transferring hexosyl groups|UDP-xylosyltransferase activity|xyloglucan 6-xylosyltransferase activity|polysaccharide biosynthetic process|xyloglucan metabolic process
CL1065Contig3	0	0.136453	0.140772	0.332555	0.347627	0.439962	endosome|Golgi membrane|integral component of membrane|trans-Golgi network|transferase activity, transferring hexosyl groups|xyloglucan 6-xylosyltransferase activity|xyloglucan biosynthetic process|xyloglucan metabolic process
CL10661Contig1	4.79167	4.33684	4.8248	3.22992	3.24386	2.05803
CL10662Contig1	1.41136	0.766956	1.36903	0.606358	0.375263	0.205604
CL10663Contig1	0.321491	0.0887876	0.071604	0.54232	0.55742	0.548636
CL10664Contig1	0.134025	1.1858	0.541256	0.642584	0.927541	1.97751
CL10665Contig1	5.0361	4.53496	6.09311	10.5291	9.51017	8.40001
CL10666Contig1	73.483	66.8008	74.9352	74.6685	78.9048	73.5604	chaperonin-containing T-complex|cytosol|ATP binding|protein binding involved in protein folding|unfolded protein binding|'de novo' protein folding|chaperone-mediated protein folding
CL10667Contig1	0.550378	0.283647	0.152457	0	0	0	mitochondrion|enoyl-CoA hydratase activity|peptidase activity|fatty acid beta-oxidation
CL10668Contig1	9.68731	8.18294	11.6314	5.33834	5.74276	5.39776	chloroplast stroma|3-oxoacyl-[acyl-carrier-protein] synthase activity|fatty acid biosynthetic process
CL10669Contig1	1.20147	0	0.510979	1.15542	1.43924	0
CL1066Contig1	9.16849	10.3213	9.44299	8.96471	7.95876	8.98118
CL10670Contig1	0	0.344774	0.662696	0.0472772	0.0479479	0.0925899	cytoplasm|nucleus|aspartate-tRNA ligase activity|ATP binding|RNA binding|aspartyl-tRNA aminoacylation
CL10671Contig1	0.902209	0.765689	1.3049	3.98779	3.37248	2.95154	nucleus|DNA binding|transcription factor activity, sequence-specific DNA binding|transcription, DNA-templated
CL10672Contig1	0.273881	0.0150155	0.00374973	0.0640911	0.0743358	0.618726	cytoplasm|plasma membrane|vacuole|metal ion binding|phosphorelay sensor kinase activity|protein histidine kinase activity|abscisic acid-activated signaling pathway|cellular response to hydrogen peroxide|cellular response to molecule of bacterial origin|cellular response to nitric oxide|cytokinin-activated signaling pathway|defense response|ethylene-activated signaling pathway|negative regulation …
CL10673Contig1	6.41847	4.96633	6.30018	3.13651	2.56559	2.76384
CL10674Contig1	84.7948	90.4995	82.3814	68.1988	66.1107	75.961
CL10675Contig1	0.728226	0.473643	0.367463	1.45385	1.14424	1.5096
CL10676Contig1	87.0862	81.2729	99.946	120.224	140.816	145.642	cytoplasm|nucleus|sequence-specific DNA binding|transcription factor activity, sequence-specific DNA binding|regulation of transcription, DNA-templated|transcription, DNA-templated
CL10677Contig1	0.545285	1.42674	1.49185	0.851889	2.47062	0.542628
CL10678Contig1	2.46694	0.171471	0.689929	0.789052	0.410963	0.419901
CL10679Contig1	0.360447	1.64737e-11	0.74937	1.22135	2.54824	1.8155
CL1067Contig1	4.57706	6.28746	4.67709	3.24405	3.89186	3.53278	cytosol|ATP binding|ATPase activity|misfolded or incompletely synthesized protein catabolic process|protein folding|SRP-dependent cotranslational protein targeting to membrane, translocation
CL1067Contig2	1.21144	0.290173	1.00394	0.336984	1.0709	1.28239	endoplasmic reticulum lumen|ATP binding
CL10680Contig1	3.9843	3.51807	3.95076	2.62903	2.539	2.22885	cytoplasm|cytoskeleton|actin binding|actin filament organization|regulation of stomatal movement
CL10681Contig1	1.82141	2.49078	1.76101	2.79387	1.30672	1.61996
CL10682Contig1	4.59967	3.72185	3.2864	2.65302	3.55738	3.05196
CL10683Contig1	2.06795	0	0.511197	0	1.51964	0
CL10683Contig2	0.586701	1.03051	0.116245	1.07024	0.435486	0.109833
CL10684Contig1	13.7333	11.1787	13.6504	7.40385	5.97225	5.5737
CL10685Contig1	27.9041	29.0961	23.7838	17.7739	14.6732	16.0268
CL10686Contig1	0.0626468	0.30478	0.238571	0.310743	0.531542	0.57554	1,4-alpha-glucan branching enzyme activity|cation binding|hydrolase activity, hydrolyzing O-glycosyl compounds|glycogen biosynthetic process
CL10687Contig1	0.180507	0.0738589	0.178185	0.717203	0.672497	0.711056
CL10688Contig1	0.0887734	0.346806	0.177566	0.326779	0.336385	1.34738
CL10689Contig1	0.169051	0.103762	0.697903	0.241317	0.080382	0.281734	COPI vesicle coat|Golgi membrane|structural molecule activity|ER to Golgi vesicle-mediated transport|intra-Golgi vesicle-mediated transport|intracellular protein transport|retrograde vesicle-mediated transport, Golgi to ER
CL1068Contig1	90.4936	71.1485	87.3656	22.7137	22.4602	24.0501	UDP-glucosyltransferase activity|metabolic process
CL1068Contig2	0.85755	0.70438	0.549694	1.83412	0.798336	0.983091
CL10690Contig1	0.324066	0.0568089	0.908084	0.496691	0.407877	0.859209
CL10691Contig1	3.87408	3.16068	4.30903	1.5858	1.53329	1.79002	apoplast|chloroplast|chloroplast stroma|membrane|mitochondrion|4 iron, 4 sulfur cluster binding|ferredoxin-nitrite reductase activity|heme binding|metal ion binding|nitrite reductase (NO-forming) activity|nitrate assimilation|response to nitrate
CL10692Contig1	2.16638	3.06156	1.97326	2.92389	2.70345	2.43415
CL10693Contig1	0.22043	0.210943	0.27801	0.415089	0.648646	0.158793
CL10694Contig1	0.258417	0.675958	0.355058	0.316197	0.302849	0.89733	cytoplasm|nucleus|galactose-1-phosphate guanylyltransferase (GDP) activity|GDP-D-glucose phosphorylase activity|GDP-galactose:glucose-1-phosphate guanylyltransferase activity|GDP-galactose:mannose-1-phosphate guanylyltransferase activity|GDP-galactose:myoinositol-1-phosphate guanylyltransferase activity|GDP-L-galactose phosphorylase activity|glucose-1-phosphate guanylyltransferase (GDP) activity|…
CL10695Contig1	3.25906	3.14837	2.12644	1.75706	2.29325	4.61297	endoplasmic reticulum
CL10696Contig1	0.403923	0.733657	1.44405	0.73642	0.65704	1.63986	integral component of membrane|plasma membrane|vacuolar membrane|acetate transmembrane transporter activity|ethanol catabolic process|plasma membrane acetate transport
CL10697Contig1	2.09092	2.33191	1.88237	0.487112	0.350638	0.574534	nucleus|DNA binding|regulation of transcription, DNA-templated|transcription, DNA-templated
CL10698Contig1	1.10032	0.348796	1.11359	2.11681	1.23629	0.413259
CL10699Contig1	0.587356	1.17541	0.910402	0.77872	0.763981	1.12929	chloroplast|4 iron, 4 sulfur cluster binding|ferredoxin-nitrite reductase activity|heme binding|metal ion binding|nitrate assimilation
CL1069Contig1	0.566454	0.773863	0.505449	0.831548	0.354579	0.621515	carbohydrate binding|glutamine-fructose-6-phosphate transaminase (isomerizing) activity|isomerase activity|carbohydrate metabolic process|formaldehyde assimilation via ribulose monophosphate cycle|fructose 6-phosphate metabolic process|response to toxic substance|UDP-N-acetylglucosamine metabolic process
CL106Contig1	32.2585	29.7222	36.0853	38.0127	37.9787	41.0962
CL106Contig2	22.8073	20.169	21.0448	23.196	23.3857	22.1005	endoplasmic reticulum membrane|extracellular exosome|integral component of membrane|membrane|nucleolus|nucleoplasm|protein transport
CL106Contig3	1.07963	0.47123	0.728914	0.96951	1.33813	0.0715222
CL106Contig4	2.00831	0.930369	1.59335	2.06762	1.25446	1.95004	nucleus|DNA binding|regulation of transcription, DNA-templated|transcription, DNA-templated
CL10700Contig1	2.76745	2.4104	2.75888	2.32699	2.36797	1.81295
CL10701Contig1	1.72506	0.205923	1.10651	1.03651	1.51226	2.00482
CL10702Contig1	4.21847	2.64805	1.50343	4.7535	4.54172	5.25659
CL10703Contig1	0.422793	0.174472	0.964578	0.128527	0.926045	0.527056	mitochondrial matrix|mitochondrion|3-oxoacid CoA-transferase activity|adipose tissue development|brain development|cellular ketone body metabolic process|heart development|ketone body catabolic process|ketone catabolic process|positive regulation of insulin secretion involved in cellular response to glucose stimulus|response to activity|response to drug|response to ethanol|response to hormone|res…
CL10703Contig2	0	0.593835	0	0	0	0	mitochondrion|3-oxoacid CoA-transferase activity|ketone body catabolic process
CL10704Contig1	0.507984	1.41863	1.76659	2.21929	2.62537	1.58714
CL10705Contig1	0.0866592	0.439745	0.173593	0.263803	0.31348	0.744613	cytoplasm|mitochondrion|aminoacyl-tRNA hydrolase activity|mitochondrial translation
CL10706Contig1	21.5902	18.974	19.0679	16.0179	18.3492	18.2365	cytoplasm|thermospermine oxidase activity|regulation of timing of transition from vegetative to reproductive phase
CL10707Contig1	7.27477	6.98484	9.99026	18.8268	16.3083	13.7652
CL10708Contig1	0.221935	0.539376	0.750192	0.207729	0.631411	0.520237
CL10709Contig1	0.15865	0.588009	0.474293	0.269782	0.348251	0.156145
CL1070Contig1	0.853806	0.412659	0.546619	0.555426	0.672901	0.939262
CL10710Contig1	99.2517	95.0606	101.961	66.0325	65.4198	64.9841	chloroplast|response to ozone|response to UV-B|response to wounding
CL10711Contig1	2.82649	0.466664	0.539036	1.00717	1.75393	0.689415
CL10712Contig1	0.984402	1.21208	1.72375	1.58347	1.61052	2.21243	FMN binding|oxidoreductase activity
CL10713Contig1	0.894745	0.974312	1.13876	0.485178	0.495955	0.726792	mitochondrion|ATP binding|cellular response to osmotic stress|protein folding|spore germination
CL10714Contig1	1.04308	1.36565	1.89723	1.35223	0.931484	1.06554
CL10715Contig1	5.81318	5.92408	7.34133	6.00031	6.69035	5.45149
CL10716Contig1	2.70719e-90	0.205977	3.12458e-61	0.457173	0.611889	0.315588
CL10717Contig1	0.378653	0.0775425	0.252793	0	0.0652754	0	nucleolus|preribosome, large subunit precursor|ATP binding|helicase activity|RNA binding|ribosomal large subunit assembly|rRNA processing
CL10718Contig1	4.56788	6.03664	4.68089	4.27871	5.39119	4.52374	ribosome|structural constituent of ribosome|translation
CL10719Contig1	2.69166	2.17356	2.22321	3.18149	3.42852	3.17145	cytoplasm|endosome|Golgi apparatus|Golgi membrane|integral component of membrane|trans-Golgi network|transferase activity, transferring glycosyl groups
CL1071Contig1	2.85442	3.61597	3.47677	0.592533	1.39668	1.47149	extracellular region
CL1071Contig2	2.81225	2.63175	1.40301	1.38569	0.960217	1.70732	extracellular region
CL10720Contig1	2.1335	1.90799	1.86377	3.19605	2.21527	2.24729
CL10721Contig1	1.48378	2.09101	1.31652	1.42797	1.42333	1.79601
CL10722Contig1	0.794696	0.659412	0.266723	0.883779	0.769383	1.89959
CL10723Contig1	3.16081e-27	0.0619938	0.0501916	0.0508382	0.357081	0.304715	cytoplasm|manganese ion binding|phosphoglycerate mutase activity|glucose catabolic process|glycolytic process
CL10724Contig1	1.1209	1.08965	0.503494	1.03343	0.560328	1.65817	cytosol|nucleus|ATP binding|metal ion binding|methionine adenosyltransferase activity|methionine metabolic process|one-carbon metabolic process|S-adenosylmethionine biosynthetic process
CL10725Contig1	0.236616	0.635267	0.866691	0.0453442	0.322114	0.22554
CL10726Contig1	0.471169	0.232497	0.216487	1.5198	1.6923	1.13539	nucleolus|nucleolus organizer region|siRNA binding|female meiotic division|gene silencing by RNA|histone H3-K9 demethylation|male meiosis|megagametogenesis|microgametogenesis
CL10727Contig1	0.372679	0.330218	0.470432	0.529449	0.399649	0.196976	mitochondrial matrix|presequence translocase-associated import motor|adenyl-nucleotide exchange factor activity|unfolded protein binding|protein import into mitochondrial matrix|protein refolding
CL10728Contig1	84.479	77.9729	80.9808	99.034	97.343	95.5945	box C/D snoRNP complex|nucleolus|nucleus|small nuclear ribonucleoprotein complex|small nucleolar ribonucleoprotein complex|small-subunit processome|snoRNA binding|rRNA modification|rRNA processing
CL10729Contig1	0.825467	0.750968	0	1.45497	0.458182	0.458228
CL1072Contig1	23.1144	21.4069	27.4775	13.705	16.015	16.7251	nucleus|sequence-specific DNA binding|transcription factor activity, sequence-specific DNA binding|cell differentiation|cell division|circadian rhythm|regulation of transcription, DNA-templated|root hair cell tip growth|transcription, DNA-templated
CL10730Contig1	0.240697	0.350449	0.272977	0.134594	0.134976	0.356824
CL10731Contig1	0.84219	1.34936	0.27008	0.353464	0.685871	0.813862
CL10732Contig1	0.861639	0	0.093507	0.0946255	0.188968	0.469544
CL10733Contig1	5.94037	5.81786	4.81513	6.70413	6.10133	4.8212
CL10734Contig1	0.986505	0.726415	0.577413	0.322552	0.283613	0.190471	endoplasmic reticulum|endoplasmic reticulum membrane|integral component of membrane|3-oxo-5-alpha-steroid 4-dehydrogenase activity|steroid biosynthetic process
CL10735Contig1	0.263549	0.289926	0.359297	1.31039	0.984309	1.17485
CL10736Contig1	1.04399	1.5494	2.62972	0.155987	1.13681	0.334114
CL10737Contig1	87.2742	73.258	82.304	8.19359	7.61068	7.23398	amyloplast|chloroplast|alpha-1,4-glucan synthase activity|glycogen (starch) synthase activity|starch synthase activity|starch biosynthetic process
CL10738Contig1	37.1887	43.394	34.6675	13.0064	11.6219	10.5383
CL10739Contig1	0.116317	0.575745	0.455515	0.511258	0.329719	1.47779e-07
CL1073Contig1	0.467051	0.376456	0.559324	0.19322	0.636011	0.470151	cytoplasm|translation elongation factor activity
CL10740Contig1	0	0.0551339	0	0.218713	0.397601	0.595998
CL10741Contig1	16.5847	15.6731	16.0635	16.1252	15.6045	17.286	cytoplasm|microtubule|nucleus|microtubule binding
CL10742Contig1	0.276138	0.342436	0.0901272	0.0875163	0.0443303	0.441565	extrinsic component of membrane|mitochondrion|metalloendopeptidase activity|zinc ion binding|peptide catabolic process|peptide mating pheromone maturation involved in conjugation with cellular fusion|protein processing|proteolysis involved in cellular protein catabolic process|response to pheromone
CL10743Contig1	1.60255	0	0	0	0	0	4-coumarate-CoA ligase activity|ATP binding|phenylpropanoid metabolic process
CL10743Contig2	5.13269	4.25456	3.31319	4.29884e-110	0	0
CL10744Contig1	5.19145	2.97117	3.71677	7.78336	7.3901	6.32949
CL10745Contig1	3.49517	2.98356	3.18854	2.63458	2.38317	3.04709
CL10746Contig1	1.92496	0.301171	0.478929	0.450952	1.65551	1.45521
CL10747Contig1	0.736499	0.515406	1.92779	1.14197	0.787793	0.637513
CL10748Contig1	5.01767	2.21522	4.08221	3.95387	2.40142	4.4482
CL10748Contig2	3.72851	6.05004	2.35748	1.37603	2.93529	2.97553
CL10749Contig1	0.566524	0.504231	0.989772	0.250242	0.140441	0.112237	aldehyde dehydrogenase (NAD) activity
CL1074Contig1	7.96388	4.86832	7.3529	21.1075	20.779	21.9224	nucleus|phosphorelay signal transduction system|regulation of transcription, DNA-templated|rhythmic process|transcription, DNA-templated
CL1074Contig2	2.08513	1.3623	2.18733	2.35648	2.72508	2.01731
CL10750Contig1	0.604809	0.767335	0	0.229055	0	2.03708
CL10751Contig1	23.6582	27.0371	24.0538	20.7915	18.1188	18.2529	extracellular space|cell-cell signaling involved in cell fate commitment|multicellular organism development
CL10752Contig1	0.452443	0.66084	0.394794	3.33147	3.80473	1.76487
CL10753Contig1	0.288467	2.57359	0	0.271494	0	0
CL10753Contig2	0.661206	0	0.890629	0.20415	0	0	integral component of plasma membrane|membrane|oligopeptide transmembrane transporter activity|oligopeptide transporter activity|pollen sperm cell differentiation|protein transport
CL10754Contig1	0.256209	0.0625604	0.298832	0.638148	0.297011	0.533931	mitochondrial small ribosomal subunit|structural constituent of ribosome|mitochondrial translation
CL10755Contig1	0.0637423	0	0.0622349	4.42921	4.4062	5.67313
CL10756Contig1	65.0738	61.6585	66.9599	61.8366	68.9084	64.4385	cytoplasm|nucleus|ATP binding|protein serine/threonine kinase activity|phosphorylation|protein autophosphorylation
CL10757Contig1	0.934436	0.39518	1.45776	0.916093	1.57523	1.54701
CL10758Contig1	0.320278	0.609861	1.44785	0.447345	0.612287	0.610933
CL10759Contig1	0.41462	0.282933	0.0884729	0.126749	0.300045	0.257369	serine-type carboxypeptidase activity
CL1075Contig1	7.8776	4.25392	5.17153	2.85521	4.63566	2.30959
CL1075Contig2	2.23817	0	0	2.76095	0.36116	1.8432
CL1075Contig3	0.603949	3.5403e-15	0	1.03379e-06	0	5.10856e-06
CL10760Contig1	8.81142	6.40087	6.64475	6.79589	5.88112	5.08467	plasma membrane|calcium-dependent phospholipid binding|defense response|negative regulation of cell death|stomatal closure
CL10761Contig1	0	0.241833	0.0910076	0.135462	0.0451957	0.133387	nucleolus|nucleus|TRAMP complex|ATP binding|ATP-dependent RNA helicase activity|RNA binding|maturation of 5.8S rRNA|ncRNA polyadenylation involved in polyadenylation-dependent ncRNA catabolic process|nuclear retention of pre-mRNA with aberrant 3'-ends at the site of transcription|RNA catabolic process|rRNA processing|tRNA catabolic process
CL10762Contig1	2.33978	2.05325	2.02148	2.99886	2.66947	2.09877	endosome|Golgi apparatus|Golgi membrane|integral component of membrane|trans-Golgi network|vacuolar membrane|S-adenosylmethionine-dependent methyltransferase activity|methylation
CL10763Contig1	4.4049	4.54377	5.44515	2.95616	2.75594	2.26929	integral component of membrane|mitochondrial inner membrane|4-hydroxybenzoate decaprenyltransferase activity|4-hydroxybenzoate nonaprenyltransferase activity|isoprenoid biosynthetic process|ubiquinone biosynthetic process
CL10764Contig1	0.269035	0.111671	0.0860732	0.331924	0.417458	0.34487
CL10765Contig1	2.66712	4.02953	1.86846	1.81483	1.53931	1.19099
CL10766Contig1	1.91675	1.82404	1.98682	3.12561	2.24403	4.10635
CL10767Contig1	0.358196	0.458493	0.367137	2.44423	0.896282	0.718952
CL10768Contig1	2.72737	1.16316	0.374552	2.28905	1.63189	2.89315
CL10769Contig1	4.44043	2.76848	4.58483	5.10361	4.59898	5.96067
CL1076Contig1	0.0709825	0.283252	0.191697	0.0263126	0	0	apoplast|cell wall|extracellular region|plant-type cell wall|serine-type endopeptidase activity|mucilage extrusion from seed coat|mucilage metabolic process involved in seed coat development|seed coat development
CL1076Contig2	0.437961	0.158801	0.189014	0	0	0	apoplast|cell wall|extracellular region|plant-type cell wall|serine-type endopeptidase activity|mucilage extrusion from seed coat|mucilage metabolic process involved in seed coat development|seed coat development
CL10770Contig1	135.508	110.581	142.063	153.491	171.601	166.356	apoplast|chloroplast|chloroplast stroma|cytoplasm|plasmodesma|ATP binding|oxalate-CoA ligase activity|defense response to fungus|oxalate catabolic process|positive regulation of seed germination|response to cadmium ion|response to cytokinin|seed coat development
CL10771Contig1	2.75259e-71	1.81023e-79	0.430378	2.35768e-71	3.34909e-77	8.30608e-73
CL10771Contig2	16.0875	23.4359	15.8226	5.09578	2.58696	10.0664
CL10772Contig1	0	0.6441	0.516649	0.678532	0.689427	0
CL10772Contig2	0.988461	0.627463	0.249002	0.221365	1.26203	0.586435
CL10773Contig1	1.66612	1.37749	0.541015	1.23347	1.10041	0.681246
CL10774Contig1	0.631	0.783998	0	0.199496	1.03148	0.207289
CL10775Contig1	1.83061	0.946276	1.77243	1.21939	1.05802	0.892781
CL10776Contig1	1.89611	1.69618	0.650952	1.79283	0.616305	0.205374
CL10777Contig1	4.74827	4.14238	4.31038	5.74307	4.85881	5.62994	core TFIIH complex|holo TFIIH complex|DNA repair|nucleotide-excision repair|phosphorylation of RNA polymerase II C-terminal domain|transcription from RNA polymerase I promoter|transcription from RNA polymerase II promoter
CL10778Contig1	0.156096	0.593151	0.156167	0.582424	0.22745	1.07477
CL10779Contig1	1.25365	0.518069	0.434716	0.77852	1.47357	1.79015
CL1077Contig1	16.889	16.9292	18.343	41.6116	45.5081	44.4758	integral component of membrane|transferase activity, transferring hexosyl groups|metabolic process
CL10780Contig1	0.0718632	0.0881743	0.611996	0.201999	0.0679915	0.525197	cytoplasmic ribonucleoprotein granule|cytosol|post-mRNA release spliceosomal complex|ATP binding|ATP-dependent RNA helicase activity|translation initiation factor activity|cellular response to farnesol|cytoplasmic translational initiation|gene silencing by RNA|regulation of gene expression|RNA secondary structure unwinding|translational initiation
CL10781Contig1	1.45253	1.80227	1.53049	3.28582e-21	5.20508e-16	0.257253
CL10782Contig1	35.9019	28.0469	33.8508	39.5204	43.5492	34.8071
CL10783Contig1	0.0731212	0.275638	0.860581	0.0668772	0.269512	0.133468	chloroplast|calcium ion binding|magnesium ion binding|phosphoserine phosphatase activity|embryo development ending in seed dormancy|L-serine biosynthetic process|L-serine metabolic process|pollen development|root development
CL10784Contig1	1.05826	0.729209	1.51935	0.76795	0.278894	0.672137
CL10785Contig1	0.0989154	0.447981	0.243084	0.142208	0.192362	0.380817	integral component of membrane|mitochondrial inner membrane|glycine transmembrane transporter activity|glycine import|heme biosynthetic process
CL10786Contig1	0.262666	0.510663	1.02402	0.605161	0.997489	0.23234	mitochondrial matrix|mitochondrion|citrate (Si)-synthase activity|tricarboxylic acid cycle
CL10787Contig1	0.532476	0.339929	0.129708	0.623757	0	7.16428e-05	endoplasmic reticulum|integral component of membrane|transmembrane transporter activity|transmembrane transport
CL10787Contig2	1.63626e-32	0	7.29935e-63	1.55574e-06	0	0.58083	endoplasmic reticulum|integral component of membrane|transmembrane transporter activity|transmembrane transport
CL10788Contig1	0.401995	0.255851	0.307438	0.981895	0.511653	0.717045
CL10789Contig1	0.0373713	0.139123	0.147695	0.184944	0.0375585	0.180694	integral component of mitochondrial inner membrane|mitochondrion|uniplex complex|calcium channel activity|calcium ion transmembrane transporter activity|uniporter activity|mitochondrial calcium ion homeostasis|mitochondrial calcium uptake
CL1078Contig1	2.2093	1.80015	2.30867	1.99307	1.00273	0.522047
CL10790Contig1	5.62736	6.03437	7.09622	1.43011	2.17194	2.51938
CL10791Contig1	4.28191	4.37345	4.37204	2.49966	2.65291	2.66058
CL10792Contig1	2.44485	1.06266	0.379348	2.53907	0.872351	1.20311
CL10793Contig1	0.184245	0.366601	0.296732	0.294402	0.238417	0.0586969	cytoplasm|Golgi apparatus|mitochondrial membrane|GTP binding|GTPase activity|microtubule binding|motor activity|actin cytoskeleton organization|dynamin family protein polymerization involved in mitochondrial fission|endocytosis|membrane fusion|mitochondrial fission|peroxisome organization|protein retention in Golgi apparatus|protein targeting to vacuole
CL10794Contig1	20.7586	29.2006	22.4436	42.6848	39.3759	39.254	mitochondrial large ribosomal subunit|mitochondrion|structural constituent of ribosome|mitochondrial translation
CL10795Contig1	0.706184	0.476125	0.769426	1.43864	4.86842e-08	2.81049e-08
CL10796Contig1	2.93515	2.02848	2.40763	0.787513	0.588071	0.309457
CL10797Contig1	1.34821	0.0562986	0.71239	1.36142	1.4788	2.69615
CL10798Contig1	0.495333	0.103417	0.0827195	0.637146	0.749065	0.676799
CL10799Contig1	0.949422	0.840952	0.704427	2.67955	2.87053	2.28301	cytoplasm|microtubule
CL1079Contig1	1.93194	2.84404	3.51716	10.2428	8.385	9.49956
CL1079Contig2	6.41894	6.35133	4.65981	19.2838	19.1018	18.1662
CL107Contig1	7.23844	7.89982	5.71796	15.14	15.7276	13.0168	nucleus|sequence-specific DNA binding|transcription factor activity, sequence-specific DNA binding|response to auxin|response to nematode|transcription, DNA-templated
CL107Contig2	3.14688	1.77502	2.66215	28.3193	24.7785	30.7591
CL107Contig3	2.67284	1.92658	2.93332	0.233666	0.0474319	0.326172	endoplasmic reticulum|endoplasmic reticulum membrane|integral component of membrane|plasma membrane|diacylglycerol O-acyltransferase activity|long-chain-alcohol O-fatty-acyltransferase activity|wax ester synthase activity|triglyceride biosynthetic process|wax biosynthetic process
CL107Contig4	0.904157	0.164612	0.971423	2.70305	2.50433	2.09222
CL10800Contig1	1.1717	0.272094	0.334728	0.748237	0.75587	0.543742
CL10801Contig1	2.95712	2.36948	3.1785	1.48737	1.57611	1.59474
CL10802Contig1	2.25695	2.64384	2.42226	1.99437	3.24836	3.16617	cytosol|nucleus|peptidyl-prolyl cis-trans isomerase activity|protein folding
CL10803Contig1	0.934186	1.34094	0.976892	1.89091	1.37065	0.681142
CL10804Contig1	0.552567	3.16094e-05	0.139429	1.13527	0.480615	0.546067
CL10805Contig1	2.46033e-25	0.800349	5.66976e-18	0.359723	5.26099e-07	8.163e-35	chloroplast|DNA binding|DNA-directed RNA polymerase activity|transcription, DNA-templated
CL10806Contig1	0.661528	1.64856	0.608834	0.68116	1.90628	1.14158
CL10807Contig1	2.00623	1.12566	0.22942	1.06062	0.764908	0.547054
CL10808Contig1	0.843291	0.400755	0.825302	0.298845	1.23063	0.636449
CL10809Contig1	7.98539	6.64058	8.29173	6.81703	5.64036	6.52899	intracellular membrane-bounded organelle|membrane|plasma membrane|beta-sitosterol UDP-glucosyltransferase activity|brassicasterol glucosyltransferase activity|soladodine glucosyltransferase activity|sterol 3-beta-glucosyltransferase activity|flavonoid biosynthetic process|flavonoid glucuronidation|lipid glycosylation|seed development|sterol biosynthetic process|sterol metabolic process
CL1080Contig1	3.83052	1.83605	1.21464	0.499661	0.624947	0.352993
CL1080Contig2	2.16945	1.06314	2.00611	1.24839	1.22055	0.913936
CL10810Contig1	24.3814	16.4324	18.6346	5.68873	3.96116	3.44155
CL10811Contig1	0.0395558	0.147148	0.232996	0.383274	0.466814	0.384914	O-phospho-L-serine:2-oxoglutarate aminotransferase activity|L-serine biosynthetic process|purine nucleobase biosynthetic process|serine family amino acid biosynthetic process
CL10812Contig1	0.340998	0.647301	1.38799	1.13587	0.499871	0.33244	endosome|Golgi apparatus|Golgi membrane|integral component of membrane|membrane|trans-Golgi network|vacuolar membrane|S-adenosylmethionine-dependent methyltransferase activity|methylation
CL10813Contig1	0.379638	0.485092	6.61158e-20	1.40394	2.53468	1.21444
CL10814Contig1	15.4122	14.6704	17.332	8.46209	7.97931	6.79979
CL10815Contig1	0.573712	1.45027	1.1291	0.310146	0.470615	0.777206	nucleus|DNA binding|transcription factor activity, sequence-specific DNA binding|karyogamy|polar nucleus fusion
CL10816Contig1	4.10744	3.02543	3.42611	19.2195	19.079	16.1597	cell periphery|cell wall|integral component of membrane|aspartyl esterase activity|pectinesterase activity|pectinesterase inhibitor activity|cell wall modification|pectin catabolic process
CL10817Contig1	0.319293	1.54935	0.67777	0	0.675363	0
CL10818Contig1	0.738877	0.924997	1.19027	11.0384	14.1668	10.5664	integral component of membrane|vacuolar membrane|antiporter activity|drug transmembrane transporter activity|drug transmembrane transport
CL10819Contig1	2.54984	2.31415	4.39356	1.18456	1.23332	1.62043
CL1081Contig1	0.562083	0.205876	0.568773	0.814276	0.130375	0.181625
CL10820Contig1	1.68561	1.39882	1.36991	0.600277	0.748787	0.28139
CL10821Contig1	0.27761	0	0.277746	0	0.270455	0.368967	integral component of membrane|mitochondrial membrane|mitochondrion|kinase activity
CL10822Contig1	14.099	14.8268	17.1675	1.03289	1.31014	0.977444	extracellular region|arabinan endo-1,5-alpha-L-arabinosidase activity|metal ion binding|arabinan catabolic process
CL10823Contig1	7.31727	3.90178	2.97804	3.66578	3.15275	1.43292
CL10824Contig1	1.62568	1.74437	1.87422	1.27784	1.19481	1.17629
CL10825Contig1	0.011402	0	0.534776	0.412826	0	0.212269	mitochondrial small ribosomal subunit|RNA binding|structural constituent of ribosome|mitochondrial translation|ribosomal small subunit assembly
CL10826Contig1	0.686125	0.568188	1.02872	0.438422	0	0.44864
CL10827Contig1	0.493313	1.22089	0.334205	0.772952	1.11559	1.47702
CL10828Contig1	0.430498	1.08073	1.26103	0.299821	0.435551	0.429225
CL10829Contig1	1.84319	1.58091	2.11507	1.18874	1.37668	1.36503	nucleus|DNA binding|auxin-activated signaling pathway|regulation of transcription, DNA-templated|transcription, DNA-templated
CL1082Contig1	2.29661	0.991799	1.39017	1.1266	1.17956	1.387
CL10830Contig1	15.4064	11.9094	12.9705	12.9096	11.5199	11.6525	cytoplasm|Ku70:Ku80 complex|nuclear chromosome, telomeric region|ATP binding|ATP-dependent DNA helicase activity|damaged DNA binding|double-stranded DNA binding|telomeric DNA binding|cellular response to gamma radiation|cellular response to X-ray|DNA duplex unwinding|DNA recombination|DNA repair|double-strand break repair via nonhomologous end joining|response to heat|telomere maintenance
CL10831Contig1	56.819	49.0187	60.7037	53.8194	59.2658	53.3141
CL10832Contig1	0.812315	0.261482	0.602536	0.382436	0.196636	0
CL10832Contig2	0.528007	0.265548	0.104229	0	0.531239	0
CL10833Contig1	43.7361	34.4703	42.0986	106.647	105.261	95.9906	cytosol|methylenetetrahydrofolate reductase (NAD(P)H) activity|methionine metabolic process|one-carbon metabolic process|tetrahydrofolate interconversion
CL10834Contig1	0.379209	0	0.576146	0.890402	1.26999	0
CL10835Contig1	8.27467	7.17429	8.81966	28.923	31.684	29.7594	integral component of membrane|plasma membrane|developmental process involved in reproduction|ion transport|iron ion homeostasis|response to iron ion|response to nematode|seed development|transmembrane transport
CL10836Contig1	0.583319	0.332186	0.498535	3.27472	4.62008	3.36079	endoplasmic reticulum membrane|nucleus|plasma membrane|ATP binding|calcium ion binding|calcium-dependent protein serine/threonine kinase activity|calmodulin binding|calmodulin-dependent protein kinase activity|abscisic acid-activated signaling pathway|intracellular signal transduction|peptidyl-serine phosphorylation|protein autophosphorylation
CL10837Contig1	233.538	178.123	221.605	195.063	189.048	188.863	chloroplast|chloroplast envelope|chloroplast inner membrane|chloroplast thylakoid|chloroplast thylakoid membrane|2 iron, 2 sulfur cluster binding|chlorophyllide a oxygenase [overall] activity|iron-sulfur cluster binding|metal ion binding|pheophorbide a oxygenase activity|cell death|chlorophyll catabolic process|defense response to bacterium, incompatible interaction|flower development|fruit devel…
CL10838Contig1	2.13326	1.02262	1.72651	1.34846	1.03097	0.952969
CL10839Contig1	0.814471	0.231246	1.20116	0.336657	0.600472	1.02658
CL10839Contig2	4.12804e-30	0.00128463	1.98135e-30	0.439942	1.94175	0.300174
CL1083Contig1	0.381542	0.175873	0.326274	0.470892	0.181095	0.38032	CCAAT-binding factor complex|nucleus|RNA polymerase II core promoter proximal region sequence-specific DNA binding|RNA polymerase II core promoter sequence-specific DNA binding|sequence-specific DNA binding|transcriptional activator activity, RNA polymerase II core promoter proximal region sequence-specific binding|regulation of carbohydrate metabolic process|regulation of transcription from RNA …
CL10840Contig1	2.77481	2.34594	2.83123	3.03995	2.02378	3.02011	nuclear chromosome, telomeric region|5'-3' exodeoxyribonuclease activity|damaged DNA binding|DNA repair|double-strand break repair via nonhomologous end joining|interstrand cross-link repair|protection from non-homologous end joining at telomere
CL10841Contig1	2.53049	1.3834	1.76963	1.21554	0.910908	1.22522
CL10842Contig1	0.455988	0.637956	0.452628	4.07726e-17	0.150571	0.151067	cytosol|nucleolus|RNA binding|ribosomal large subunit assembly|rRNA processing
CL10843Contig1	21.8127	24.4468	20.4851	9.84944	9.01223	10.3888
CL10844Contig1	1.96905	1.68847	1.58855	0.888438	1.26294	0.660464
CL10845Contig1	8.77965	5.21327	7.12807	10.0374	8.7129	7.94579	integral component of membrane|mitochondrial inner membrane|mitochondrion|protein insertion into membrane
CL10846Contig1	0.62344	0.747232	0.385694	1.17575e-19	0.12567	0.393322
CL10847Contig1	2.76605e-18	0.483538	0.246049	0.189809	0.612292	0.28747
CL10848Contig1	0.625239	0.88569	0.236944	0.379851	0.232981	0.151037	mitochondrial inner membrane|mitochondrion|inner mitochondrial membrane organization|mitochondrion inheritance|mitochondrion morphogenesis|negative regulation of proteolysis|protein folding|replicative cell aging
CL10849Contig1	51.5482	62.6631	58.378	20.8013	17.3511	21.5162	nuclear chromatin|nucleosome binding|transcription corepressor activity|covalent chromatin modification|DNA replication-independent nucleosome assembly|regulation of transcription, DNA-templated|transcription, DNA-templated
CL1084Contig1	0.236895	0.184359	0.394686	0.247274	0.272529	0.249318
CL10850Contig1	1.73972	2.26221	0.570731	1.04071	0.548252	1.12918
CL10850Contig2	0.167906	0	0	0	0.869969	0
CL10851Contig1	0.829304	0.809444	0.735371	56.683	50.3316	41.8304
CL10852Contig1	0.241923	0.224949	0.542887	0.122329	0.184668	0.24153	4 iron, 4 sulfur cluster binding|molybdenum ion binding|nitrate reductase activity|denitrification pathway|nitrate assimilation
CL10853Contig1	0.457669	0.271043	0.112086	0.226612	0.290852	0.0286233	endoplasmic reticulum membrane|integral component of membrane|mitochondrial membrane|phosphatidyl-N-dimethylethanolamine N-methyltransferase activity|phosphatidyl-N-methylethanolamine N-methyltransferase activity|phosphatidylcholine biosynthetic process
CL10854Contig1	3.70343	3.57792	4.62415	3.58031	2.31897	2.33828	chloroplast|mitochondrion|double-stranded DNA binding|rRNA binding|single-stranded RNA binding|chloroplast organization|developmental process|DNA-templated transcription, termination|mitochondrion organization|regulation of transcription, DNA-templated|ribosome assembly|RNA splicing
CL10855Contig1	0	0	0.109581	0	1.12843	0.577655	chloroplast|chloroplast thylakoid|thylakoid|ATP binding|protein kinase activity|protein serine/threonine kinase activity|photosystem II stabilization
CL10856Contig1	1.01996	0.357552	0.957249	1.33092	1.11473	1.01385
CL10857Contig1	1.8492	1.89979	1.52869	1.22771	1.15246	1.20053
CL10858Contig1	0.402703	0.55603	1.04365	0.331082	0.499557	0.984576	nucleus|DNA binding|regulation of transcription, DNA-templated|transcription, DNA-templated
CL10859Contig1	0.376995	0.477542	0.731829	0.17929	0.660443	0.30783	cytoplasm|cytosol|aminoacyl-tRNA editing activity|ATP binding|isoleucine-tRNA ligase activity|tRNA binding|isoleucyl-tRNA aminoacylation|response to cadmium ion
CL1085Contig1	1.18555	0.95084	1.22739	0.830192	0.968547	1.78808	integral component of membrane|plasma membrane
CL10860Contig1	3.24521	1.66034	2.57461	1.61237	1.67886	0.474011
CL10861Contig1	0.876921	0.805819	1.57888	0.844212	0.686488	0.925333	integral component of membrane|plasma membrane|ATP binding|transmembrane receptor protein serine/threonine kinase activity|cell surface receptor signaling pathway|protein phosphorylation
CL10862Contig1	1.89653	1.82402	2.15263	0.651185	0.914651	0.983638	cytoplasm|endoplasmic reticulum|ATP binding|decanoate--CoA ligase activity|myristoyl-CoA ligase activity|oleoyl-CoA ligase activity|palmitoyl-CoA ligase activity|long-chain fatty-acyl-CoA metabolic process
CL10863Contig1	6.96891	6.9818	9.36548	0.48424	0.616441	0.535586	integral component of membrane|oxidoreductase activity|zinc ion binding
CL10864Contig1	0.25316	0.318684	0.759299	0.094881	0.255892	0.0951001	endoplasmic reticulum|endoplasmic reticulum membrane|integral component of membrane|Hsp70 protein binding
CL10865Contig1	0.645754	0.854271	0.340876	0.394259	0.618257	0.169134	nuclear envelope|nucleolus|nucleus|nuclear localization sequence binding|nucleotide binding|RNA binding|single-stranded telomeric DNA binding|ribosomal small subunit assembly|rRNA processing
CL10866Contig1	72.3753	73.609	68.4165	25.6611	25.3953	21.5936	nucleus|DNA binding|regulation of transcription, DNA-templated|transcription, DNA-templated
CL10867Contig1	0.571449	0.541891	0.429401	1.38265	0.421245	0.284998
CL10868Contig1	0.59989	1.29723	0	0.403954	0.693304	0.280259
CL10869Contig1	3.49913	2.5782	2.93163	4.19773	3.5689	4.10461	mitochondrion|aldehyde dehydrogenase (NAD) activity|copper ion binding|malonate-semialdehyde dehydrogenase (acetylating) activity|methylmalonate-semialdehyde dehydrogenase (acylating) activity|response to oxidative stress
CL1086Contig1	1.4425	0.63631	0.773683	2.46202	2.66248	1.55881
CL10870Contig1	0.629363	1.90149	0.769984	0.073696	0.741188	0.152107
CL10871Contig1	12.4626	13.9076	11.3863	14.1948	12.6289	17.7072
CL10872Contig1	3.41863	2.71466	1.7402	0.448705	0.610479	0.696872
CL10873Contig1	3.53773	1.08207	2.13205	1.37947	1.23736	1.7072
CL10874Contig1	3.05424	4.22335	0.876244	1.30258	0.843453	1.72364
CL10875Contig1	0.115031	0.146886	0.110437	0.106446	0.632429	0.218036	integral component of plasma membrane|purine nucleobase transmembrane transporter activity|purine nucleoside transmembrane transporter activity|cytokinin transport|purine nucleobase transport
CL10876Contig1	0.88459	0.889671	1.07839	2.38199	2.28468	2.79706
CL10877Contig1	0	0	0	0	0	0
CL10878Contig1	0.470515	0.606684	0.796522	1.17715	1.18515	0.441668
CL10879Contig1	0.154876	0.383578	0.0740947	0.357009	0.287838	1.15182	intracellular|ATP binding|protein kinase activity|protein serine/threonine kinase activity|intracellular signal transduction|peptidyl-serine phosphorylation|peptidyl-threonine phosphorylation|protein phosphorylation|response to pH
CL1087Contig1	0.926072	1.32313	0.835714	0.545072	0.215444	0.56476
CL10880Contig1	1.6116	1.20333	0.446684	0.144574	0.224833	0.524724
CL10881Contig1	10.4372	10.7672	11.345	3.97429	5.11444	4.02704	integral component of membrane|karyogamy|polar nucleus fusion|response to salt stress|transport
CL10882Contig1	1.51125	1.68986	1.72186	1.8124	2.39015	2.70046	cytoplasm|nucleolus|nucleus|ATP binding|calmodulin binding|calmodulin-dependent protein kinase activity|protein kinase activity|protein serine/threonine kinase activity|cellular response to oxidative stress|meiotic cell cycle|negative regulation of G2/M transition of mitotic cell cycle|negative regulation of meiotic cell cycle|peptidyl-serine phosphorylation|peptidyl-threonine phosphorylation|pos…
CL10883Contig1	0.514119	0.621709	1.45907e-05	0.638571	0.737948	0.124819	extracellular region|fungal-type vacuole|intracellular|vacuolar lumen|aspartic-type endopeptidase activity|pathogenesis
CL10883Contig2	0.217821	0.526439	4.26774e-36	2.17138e-49	1.59515	0.860746	extracellular region|fungal-type vacuole|intracellular|vacuolar lumen|aspartic-type endopeptidase activity|pathogenesis
CL10884Contig1	1.16573	0.142327	0.675897	0	0.107019	0.106118
CL10885Contig1	1.29271	0.952992	2.62363	2.44218	0.554813	0.558079
CL10886Contig1	0.222761	0.329397	0.736467	0.547253	0.342289	0.73273	endoplasmic reticulum membrane|integral component of endoplasmic reticulum membrane|integral component of Golgi membrane|phytoceramidase activity|ceramide metabolic process|phytosphingosine biosynthetic process|positive regulation of cell proliferation|sphingolipid biosynthetic process|sphingosine biosynthetic process
CL10887Contig1	2.97629	3.37944	2.81122	3.97968	3.8344	2.6891
CL10888Contig1	0.821832	0.21256	0.168745	0.634182	0.24379	0.161427
CL10889Contig1	28.7334	34.8254	34.2542	18.4802	19.3406	18.193	integral component of membrane|plasma membrane|symporter activity|amino acid transport|auxin-activated signaling pathway
CL1088Contig1	0.563781	0.526286	1.10975	0.945477	0.56166	0.405511
CL10890Contig1	3.0068	2.34418	2.67631	3.34061	1.03101	1.77788
CL10891Contig1	0.682889	1.41966	0.221264	5.49975e-33	0	0.203616
CL10892Contig1	63.9809	57.4638	68.9477	68.0608	66.3974	66.9985	chaperonin-containing T-complex|cytosol|ATP binding|protein binding involved in protein folding|unfolded protein binding|'de novo' protein folding|chaperone-mediated protein folding
CL10893Contig1	0.541861	0.909193	1.25365	0.335832	0.170087	0.700847
CL10894Contig1	0.490336	0.214491	0.213285	0.169611	0.727485	0.253669	(R,R)-butanediol dehydrogenase activity|zinc ion binding
CL10895Contig1	0.303385	0.785433	0.745849	0.548366	1.2807	0.285318
CL10896Contig1	11.9388	12.8076	15.3754	33.0096	30.799	35.4946	membrane|SCF ubiquitin ligase complex|protein ubiquitination|regulation of autophagy|regulation of phosphatidylinositol 3-kinase signaling|SCF-dependent proteasomal ubiquitin-dependent protein catabolic process
CL10897Contig1	0.707129	0.645176	0.690835	0.114685	0.691914	1.11371	chloroplast|ATP binding|metal ion binding|nucleoside diphosphate kinase activity|CTP biosynthetic process|GTP biosynthetic process|UTP biosynthetic process
CL10898Contig1	22.8436	14.9499	17.1385	4.48219	3.49644	4.66806	nucleus|transcription factor activity, sequence-specific DNA binding|zinc ion binding|far-red light signaling pathway|positive regulation of circadian rhythm|positive regulation of transcription, DNA-templated|red, far-red light phototransduction
CL10899Contig1	18.1626	18.2239	15.8199	7.56049	8.74686	8.46805
CL1089Contig1	1.12594	1.49562	0.386976	3.89529	1.8586	3.42086
CL1089Contig2	1.94444	1.73495	0.954162	4.34628	3.03769	2.15502
CL108Contig1	114.924	124.206	124.826	83.3034	84.4734	83.0506	integral component of membrane
CL108Contig2	159.419	147.78	158.255	217.226	222.218	236.285	cytosol|cinnamoyl-CoA reductase activity|coenzyme binding|circadian rhythm|lignin biosynthetic process|response to cold
CL108Contig3	0.677558	0.202923	0.878005	2.53432	2.83983	3.5549
CL108Contig4	0.177616	0.139413	0.109746	1.68317	0.292954	1.30421
CL10900Contig1	22.0094	26.7481	21.7501	14.4736	13.7135	11.3245	metal ion binding
CL10901Contig1	1.26588	2.76034	0.425401	0.873937	0.441674	0.444672
CL10901Contig2	2.5871	1.36437	0	1.09042	0.369923	0
CL10902Contig1	1.37564	0.235088	0.332962	0.168379	0.169098	0.342501	coenzyme binding|mannitol-1-phosphate 5-dehydrogenase activity|mannitol metabolic process
CL10903Contig1	0.625628	0	0.7149	0.48415	0.252078	0.745945	integral component of plasma membrane|plasma membrane|glucose transmembrane transporter activity|solute:proton symporter activity|sugar:proton symporter activity|glucose import|glycerol transport|hexose transmembrane transport|transmembrane transport
CL10903Contig2	0.239299	0	0.467618	0.468911	0.729514	0	integral component of plasma membrane|plasma membrane|glucose transmembrane transporter activity|solute:proton symporter activity|sugar:proton symporter activity|glucose import|glycerol transport|hexose transmembrane transport|transmembrane transport
CL10904Contig1	1.14871	0	0.229646	0.615762	0.425454	0.439815
CL10905Contig1	3.07069	4.80472	4.55178	6.55037	5.94963	5.69487
CL10906Contig1	3.62968	2.98804	2.00632	2.46152	1.80283	2.03133
CL10907Contig1	0.82228	0.50052	0	0.849981	0.560863	0.314881	integral component of membrane|membrane|L-serine transmembrane transporter activity
CL10908Contig1	27.8761	21.1523	26.5397	28.1401	29.3575	29.1256	integral component of membrane
CL10909Contig1	2.20724	1.35389	1.77642	1.48988	3.18952	1.46872
CL1090Contig1	1.27077	1.00384	0.916052	0.964099	0.913813	0.690776	cortical microtubule|cytoskeleton|kinesin complex|mitotic spindle|phragmoplast|actin filament binding|ADP binding|ATP binding|ATP-dependent microtubule motor activity, minus-end-directed|ATPase activity|calcium ion binding|calmodulin binding|microtubule binding|oxidoreductase activity|protein homodimerization activity|protein kinase binding|cortical microtubule organization|microtubule bundle for…
CL1090Contig2	0.737297	0.394308	1.29641	0.50036	0.254212	0.586317	cytoplasm|kinesin complex|microtubule|ATP binding|ATPase activity|microtubule motor activity|oxidoreductase activity|microtubule-based movement
CL10910Contig1	1.20278	3.28292	4.01724	2.85836	4.72738	3.29276	cytosol|nucleus|3-hydroxyacyl-CoA dehydrogenase activity|fatty acid metabolic process
CL10911Contig1	369.044	350.785	375.849	824.758	811.918	834.859	cytosol|L-tyrosine:2-oxoglutarate aminotransferase activity|pyridoxal phosphate binding|tyrosine catabolic process|vitamin E biosynthetic process
CL10912Contig1	0.418546	0.7885	0.645891	0	0	0
CL10913Contig1	455.446	479.541	516.457	273.607	306.763	316.004	integral component of plasma membrane|plasma membrane|D-ribose transmembrane transporter activity|D-xylose transmembrane transporter activity|galactose transmembrane transporter activity|glucose transmembrane transporter activity|glycerol transmembrane transporter activity|mannitol transmembrane transporter activity|monosaccharide transmembrane transporter activity|myo-inositol transmembrane tran…
CL10914Contig1	57.8862	54.015	60.3648	190.477	195.258	185.314	chloroplast|3-phosphoshikimate 1-carboxyvinyltransferase activity|aromatic amino acid family biosynthetic process|chorismate biosynthetic process|response to herbicide
CL10915Contig1	0.321975	0.646108	0.313564	0.0867221	0.46876	0.262697	integral component of membrane|mitochondrial inner membrane|mitochondrion|transmembrane transport
CL10916Contig1	0.117158	0.219829	0.114648	0.611731	0.386445	1.27988
CL10917Contig1	4.53732	4.49794	4.90429	2.38401	2.65065	2.07389	cytoplasm|protein transport
CL10918Contig1	1.37624	1.14708	0.581475	0.895205	0.265515	0.558631
CL10919Contig1	4.43651	3.23312	4.13115	15.263	16.2181	13.5547
CL1091Contig1	1.17203	0.613133	1.00672	0.781292	1.23047	1.01076	metal ion binding|nucleic acid binding|RNA-DNA hybrid ribonuclease activity
CL10920Contig1	1.86401	1.6412	1.47918	2.03338	1.83063	2.23296	nucleus|endonuclease activity|cellular response to DNA damage stimulus|DNA repair|gamete generation|response to ionizing radiation
CL10921Contig1	0.606784	0.297051	0.352898	0.884898	0.215248	0.441301
CL10921Contig2	0	0	0	0	0	0
CL10922Contig1	11.8833	14.0273	16.6891	1.59138	1.53769	2.12072
CL10923Contig1	0.213791	0.26248	0.0525736	0.312649	0.213501	0.263667	cytosol|FMN binding|oxidoreductase activity
CL10924Contig1	2.45216	1.13953	0.149175	0.975568	1.59346	0.736136
CL10925Contig1	0.492924	1.97834	1.2379	0.42553	0.48626	1.07593	oxidoreductase activity
CL10926Contig1	2.24566	0.863261	0.335337	0.406163	0.422503	0.3176
CL10927Contig1	0.201132	0	0.337897	0.205072	0.831515	0.0666097	large ribosomal subunit|rRNA binding|structural constituent of ribosome|tRNA binding|regulation of translation|translation
CL10928Contig1	0.170743	0.253011	0.1372	0.101302	0.170987	0.135711	peroxisomal matrix|flavin adenine dinucleotide binding|monodehydroascorbate reductase (NADH) activity|cell redox homeostasis
CL10929Contig1	1.13249	0.132099	1.32485	0.731593	0.445559	0.275028
CL1092Contig1	0.815965	0.257857	0.527474	0.501689	0.36551	0.630068
CL10930Contig1	1.51899	0.649784	1.65297	1.1833	1.22653	0.817375
CL10931Contig1	42.2665	38.0132	45.7138	34.2203	33.1022	33.3193	1-phosphatidylinositol-4-phosphate 5-kinase activity|ATP binding
CL10932Contig1	2.46717	3.60561	3.3124	0.472586	0.292943	0.289347
CL10933Contig1	0.812766	0.16043	0.597649	0.334313	0.673312	0.836071
CL10934Contig1	33.6152	38.7459	31.3251	262.527	257.401	250.135	oxidoreductase activity|zinc ion binding
CL10935Contig1	11.0142	10.1984	10.2871	10.383	10.2815	10.7449
CL10936Contig1	0.329675	0.229656	0.25918	0.534502	1.26672	0.792398	endoplasmic reticulum|endoplasmic reticulum membrane|integral component of membrane|diacylglycerol cholinephosphotransferase activity|ethanolaminephosphotransferase activity|phosphatidylcholine biosynthetic process|phosphatidylethanolamine biosynthetic process
CL10937Contig1	0.719785	0.0878691	0.207637	0.204091	0.275525	0.137483	COPII vesicle coat|endoplasmic reticulum exit site|endoplasmic reticulum membrane|ER-mitochondrion membrane contact site|Golgi membrane|mitochondrion|GTP binding|GTPase activity|ER to Golgi vesicle-mediated transport|intracellular protein transport|mitochondrial fission|mitochondrial membrane organization|nuclear envelope organization|regulation of COPII vesicle coating|vesicle organization
CL10938Contig1	1.10188	1.26865	1.92278	0.677492	1.06293	1.82695	integral component of membrane|transmembrane transport
CL10939Contig1	3.9415	3.78875	7.96454	0.463423	1.63917	4.03329
CL1093Contig1	1.46538	1.10802	1.44335	0.704735	0.454801	0.301877
CL10940Contig1	0.147069	0.546701	2.52721e-14	1.57393	0	0
CL10941Contig1	0.106333	0.38099	0.307291	0	0.101494	0.0991762	barrier septum|cell division site|cell tip|response to stress
CL10941Contig2	0.509208	0.102098	0.420417	0.171497	0	0.0831107	barrier septum|cell division site|cell tip|response to stress
CL10942Contig1	1.16424	1.28184	1.98422	0.393394	0.116775	0.116217
CL10943Contig1	0.622205	0.134936	0.414858	1.04155	0.766978	0.19523
CL10944Contig1	0.265204	0.652487	1.16182	0.806168	1.18131	1.17827	endoplasmic reticulum|integral component of membrane|transmembrane transporter activity
CL10945Contig1	0.308145	0.365508	0.493482	0.292203	0.398037	0.351785	2,6-dihydroxypyridine 3-monooxygenase activity|flavin adenine dinucleotide binding|protein homodimerization activity|nicotine catabolic process
CL10946Contig1	72.6633	62.7882	77.675	62.9444	62.8418	63.6619	Golgi apparatus|Golgi membrane|integral component of membrane|glucuronosyltransferase activity|cell wall organization|glucuronoxylan biosynthetic process|plant-type secondary cell wall biogenesis
CL10947Contig1	0.145303	0.06151	0.286304	0	0.0923028	0.324581	nucleus|phosphoribosylglycinamide formyltransferase activity|'de novo' IMP biosynthetic process|adenine biosynthetic process
CL10948Contig1	0.98311	0.15698	0	0.860603	0.867588	0
CL10949Contig1	2.66903	1.09355	1.41814	0.991404	0.948944	0.284907
CL1094Contig1	0.578481	1.11074	0.431942	0.321659	0.312887	0.228999	cytoplasm|nucleus|DNA binding|transcription factor activity, sequence-specific DNA binding|cytokinin-activated signaling pathway|ethylene-activated signaling pathway|leaf development|transcription factor import into nucleus|transcription, DNA-templated
CL1094Contig2	0.218335	0.385909	3.7398e-24	0.206381	0.127575	0
CL10950Contig1	1.63935	0.608825	1.33241	0.187566	0.191674	0.481255
CL10951Contig1	30.6806	25.7596	30.8568	0.65635	1.07638e-05	0.162735	chloroplast|galactolipase activity|phosphatidylcholine 1-acylhydrolase activity|triglyceride lipase activity|lipid catabolic process
CL10952Contig1	0.867446	0.778898	0.785985	0.582641	0.763624	0.258186
CL10953Contig1	1.10718	0.668774	1.40706	0.206971	0.475944	0.631786
CL10954Contig1	0	0	0.0759038	0	0.154941	0.406638	transferase activity, transferring glycosyl groups|multicellular organism development|protein O-linked glycosylation
CL10955Contig1	0.640748	0.0842799	0.338519	0.262169	0.401987	0.621189
CL10956Contig1	24.9042	20.1769	25.3722	16.433	17.1396	18.3357	extracellular region|acid phosphatase activity|metal ion binding
CL10957Contig1	0.995291	0.943645	2.05878	0.796879	1.02754	1.85797	cytosol|nucleus|aldehyde-lyase activity|carbohydrate metabolic process
CL10958Contig1	0	1.01181	0	0	0	0
CL10958Contig2	0	0	0	0	1.25172	0
CL10959Contig1	0.89538	0.508231	1.32374	0.0996462	0.101397	1.41931e-47
CL10959Contig2	0.193858	0.245004	1.08081e-45	0.199056	0.597994	0.588817
CL1095Contig1	0.58625	0.395874	0.364475	0.600395	0.425882	0.815122
CL10960Contig1	0.511698	0.466405	1.26344	0.383962	0.862552	0.854476	ATP binding
CL10961Contig1	3.21918e-21	0.0641893	0.0520712	0.110161	0.696195	1.11699
CL10962Contig1	5.90402	5.15278	6.68462	2.21396	3.07446	3.14276
CL10963Contig1	0.453531	0.445097	0.206427	0.562962	0.705487	0.11875
CL10964Contig1	3.50526	3.09873	2.00267	2.63322	2.15788	3.50322
CL10965Contig1	3.3447	2.98702	3.4789	9.80598	10.1469	7.73123	integral component of membrane|vacuolar membrane|ATP binding|ATPase activity, coupled to transmembrane movement of substances|lipid transport
CL10966Contig1	1.46571	0.372059	0.295422	2.17159	1.12647	2.01018
CL10967Contig1	0.433524	0.282239	0.292959	1.1303	2.5572	1.74494	Golgi apparatus|Golgi membrane|integral component of membrane|pollen tube|polygalacturonate 4-alpha-galacturonosyltransferase activity|cell wall pectin biosynthetic process|pollen development|pollen tube growth
CL10968Contig1	0.945538	1.53422	1.72309	1.77508	0.622133	0.948164
CL10969Contig1	0.267095	0.494979	0.405305	0.528331	0.821409	0.272833
CL1096Contig1	5.49388	7.02853	7.27278	6.40265	9.33524	10.9705	cytoplasm|cytoskeleton|hyphal tip|ATP binding
CL1096Contig2	4.5989	5.92092	7.36971	7.45637	13.0077	14.1076	cytoplasm|cytoskeleton|ATP binding
CL10970Contig1	1.74391	0.934471	1.4433	0.228018	0.578183	0.539296	ATP binding|hydrolase activity|cell cycle|protein transport
CL10971Contig1	5.39686	4.18999	6.04114	7.15193	5.51895	4.72868
CL10971Contig2	0.708785	0.770484	0.839219	3.34805	0.913334	1.47363
CL10972Contig1	12.2524	19.2948	8.2157	4.01122	2.58847	3.38598	integral component of membrane|mitochondrial inner membrane|cytochrome-c oxidase activity|aerobic electron transport chain
CL10973Contig1	11.5925	9.15173	9.06935	4.74965	6.19306	4.28934
CL10974Contig1	0.659444	0.249842	0.234665	68.7036	71.4911	70.8992
CL10975Contig1	5.73511	4.37789	5.79422	3.7894	3.59948	3.48977
CL10976Contig1	0.532913	0.802379	0.594518	0.286048	0.506935	0.38487
CL10977Contig1	3.01444	3.55316	2.45614	3.04879	3.91213	3.95233
CL10978Contig1	0.140388	0.733145	0.714618	0.817283	0.562962	1.68526
CL10979Contig1	0.612853	0.475713	0.648835	0.640416	1.18334	1.11462	cytoplasm|translation release factor activity, codon specific
CL1097Contig1	0.498901	0.43458	0.727662	1.23459	0.276925	0.275383	DNA-directed RNA polymerase V complex|protein homodimerization activity|DNA methylation|gene silencing by RNA|regulation of production of siRNA involved in chromatin silencing by small RNA|RNA-directed DNA methylation
CL10980Contig1	0.145025	1.05759e-16	0.192098	0.477631	0.291508	0.817447
CL10981Contig1	0.27157	0.345236	0.816407	0.277932	0	0
CL10982Contig1	61.3099	64.51	72.3481	58.4583	63.1897	68.4239	Golgi apparatus|membrane|microtubule|tubulin complex|GTP binding|GTPase activity|structural constituent of cytoskeleton|microtubule-based process|response to salt stress
CL10983Contig1	0.713745	1.16275	0.195929	0.379551	0.450601	0.253508	aspartic-type endopeptidase activity|ATP binding|nucleic acid binding|zinc ion binding|DNA integration
CL10984Contig1	0.161739	0.888419	0.3911	0	0.0753733	0.377747
CL10984Contig2	0.282085	0.695946	0.333	0.107557	0.855879	0.434179
CL10985Contig1	0.551182	0	0.487491	1.47048	0.682245	0.345169
CL10986Contig1	0.530098	0.327202	0.926923	2.14357	0.894066	0.656895
CL10987Contig1	0.451487	0.342157	0.395854	0.371501	0.0543478	0.317608	Golgi membrane|integral component of membrane|plasma membrane|trans-Golgi network|ATP binding|magnesium ion binding|phospholipid-translocating ATPase activity|Golgi vesicle budding
CL10988Contig1	1.24311	1.40619	0.482577	1.78755	1.84787	0.930416
CL10989Contig1	72.197	58.6307	67.0484	82.0146	72.3189	70.8849	endoplasmic reticulum membrane|nucleus|FK506 binding|peptidyl-prolyl cis-trans isomerase activity|cellular heat acclimation|chaperone-mediated protein folding
CL1098Contig1	0.582596	0.289374	0.424059	0.0493574	0.446721	0.291879
CL1098Contig2	0.42798	0.156729	0.487074	0.445545	0.393929	0.716516
CL10990Contig1	49.0341	42.235	51.7259	41.452	45.0213	43.0314	nuclear speck|nucleolus|nucleus|spliceosomal complex|mRNA splicing, via spliceosome|positive regulation of transcription, DNA-templated|regulation of circadian rhythm|response to abscisic acid|response to mannitol|response to salt stress|rhythmic process|RNA splicing|transcription, DNA-templated|vegetative to reproductive phase transition of meristem
CL10991Contig1	1.19988	0.913246	0.287678	1.16548	0.916363	0.920049
CL10992Contig1	4.29665	1.79197	4.36368	6.41026	11.72	11.4037
CL10993Contig1	0.676277	0.832972	1.8499	0.558195	0.763045	0.385893
CL10994Contig1	1.02717	0.588797	0.458909	0.418487	0.212948	0.973852
CL10995Contig1	247.837	226.022	266.097	212.436	215.431	230.37	chloroplast|ketol-acid reductoisomerase activity|magnesium ion binding|NADPH binding|protein homodimerization activity|isoleucine biosynthetic process|valine biosynthetic process
CL10996Contig1	0.102851	0.25826	0	0.492919	0.305799	0
CL10997Contig1	5.29971	4.04732	5.61727	4.26293	3.48982	3.1162	cytoplasm|endosome|Golgi apparatus|Golgi membrane|integral component of membrane|trans-Golgi network|transferase activity, transferring glycosyl groups
CL10998Contig1	0.52069	0.401533	0.73081	0.358254	0.417438	0.517361	cytoplasm|nucleus|proteasome core complex|threonine-type endopeptidase activity|proteolysis involved in cellular protein catabolic process
CL10999Contig1	3.83423	2.68242	3.75539	3.21128	2.37227	3.19489
CL1099Contig1	3.31726	2.72634	2.94595	0.724171	1.36604	0.636915
CL1099Contig2	5.35449	3.95019	2.41625	2.54038	2.9386	1.57859
CL109Contig1	0.903196	0.868529	0.925524	0.506694	0.665197	0.588064
CL109Contig2	2.07511	0	2.89806	0	2.6445	0
CL109Contig3	0	0	0	1.36084	0.567085	0.468514
CL109Contig4	1.52764	0.861028	0.816108	1.11549	1.30206	0.24122	chloroplast inner membrane|integral component of membrane|protein transport
CL10Contig10	0.166875	8.92887e-16	0.551955	0.170213	0.378926	0.638833
CL10Contig1	2.33384	2.29685	2.43879	3.29266	3.17363	2.31305
CL10Contig11	1.26667	0	0.853311	1.65496	0	0.854743
CL10Contig2	2.26568e-20	3.9155e-07	0.455663	1.62517	0.356892	0.347957
CL10Contig3	0.235364	0.110401	0.15386	0.406771	0.681065	0.493665
CL10Contig4	1.33505	0.141755	4.18147e-46	1.1192	0.674519	0.338028
CL10Contig5	0.635845	0.418041	1.28517	0.764287	0.7846	1.25116
CL10Contig6	1.8983	0.585237	0.506024	0.521586	0.700106	0.611395	aspartic-type endopeptidase activity|ATP binding|nucleic acid binding|zinc ion binding|DNA integration
CL10Contig7	0.82401	1.03612	0.553681	1.99816	1.62169	0.273985
CL10Contig8	0.866234	0.410111	1.29869	0.452129	1.31838	0.692745
CL10Contig9	2.49028e-09	1.36932	5.66633e-13	0.276198	0.492424	0.413822
CL11000Contig1	0.564229	1.07649	0.414666	1.50516e-18	4.94153e-21	0.0985079
CL11001Contig1	17.6526	19.7564	20.4661	6.38867	6.74613	7.95168
CL11002Contig1	0.259997	0.287126	0.128847	1.30635	1.69185	1.12602	extracellular exosome|interchromatin granule|nuclear speck|spliceosomal complex|nucleotide binding|poly(A) RNA binding|pre-mRNA binding|protein kinase C binding|mitotic nuclear division|mRNA processing|regulation of alternative mRNA splicing, via spliceosome|response to vitamin E|RNA splicing
CL11002Contig2	0.717167	0.180845	0.0718411	1.90307	1.88036	1.09777
CL11003Contig1	0.143862	0.116215	0.325541	0.184152	0.281534	0.137155	DNA-directed RNA polymerase II, core complex|DNA binding|DNA-directed RNA polymerase activity|metal ion binding|transcription from RNA polymerase II promoter
CL11004Contig1	0.083013	0.806628	1.18834	0.243418	0.324443	0.080222	cell division site|cytosol|endosome membrane|fungal-type vacuole membrane|Golgi membrane|phosphatidylserine decarboxylase activity|phospholipid binding|phosphatidylcholine biosynthetic process|phosphatidylethanolamine biosynthetic process
CL11005Contig1	0.144911	0.177186	0.632705	0.133322	0.604856	0.417181	integral component of membrane|plasma membrane|lipid transport|response to stress
CL11006Contig1	1.62453	0.804114	1.92314	0.390009	0.403298	0.318598	endoplasmic reticulum lumen|protein disulfide isomerase activity|cell redox homeostasis
CL11007Contig1	0.782711	0.97629	0.768418	0.632229	0.65158	0.621769	apoplast|chloroplast|cytosol|cytosolic large ribosomal subunit|cytosolic ribosome|nucleolus|nucleus|plasma membrane|plasmodesma|preribosome, large subunit precursor|copper ion binding|large ribosomal subunit rRNA binding|structural constituent of ribosome|cytoplasmic translation|response to cadmium ion|response to cold|response to cytokinin|response to salt stress|response to zinc ion|ribosome bi…
CL11008Contig1	0.543471	0.416589	0.779128	0	0.196948	0.313301
CL11009Contig1	0.945635	0.569998	1.76911	1.3461	1.01958	1.66752	mitochondrion|isomerase activity|metal ion binding|nucleotide binding
CL1100Contig1	0.470608	0.640766	0.648163	0.44159	0.471266	0.462411	integral component of plasma membrane|identical protein binding|inward rectifier potassium channel activity|potassium ion import|potassium ion transport|regulation of membrane potential|regulation of stomatal closure|response to salt stress|response to water deprivation|root hair elongation
CL1100Contig2	0.455943	3.83477e-18	0.0144173	1.71509	0.354971	0.977444	integral component of membrane|voltage-gated potassium channel activity
CL11010Contig1	9.05638	5.81159	6.58056	2.92487	2.49141	2.35231	endoplasmic reticulum membrane|integral component of membrane|plasma membrane|cytokinin receptor activity|phosphorelay sensor kinase activity|protein histidine kinase activity|protein histidine kinase binding|cellular response to abscisic acid stimulus|cellular response to cold|cellular response to phosphate starvation|cellular response to sucrose stimulus|cytokinin-activated signaling pathway|de…
CL11011Contig1	1.70987	0.980304	0.272747	1.95352	0.860838	1.00882
CL11011Contig2	1.01208	0.822522	0.313396	1.06668	0.312133	0.826391
CL11012Contig1	32.258	27.1678	33.6315	21.5972	23.9905	23.425	cytoplasm|integral component of membrane|ubiquitin ligase complex|metal ion binding|ubiquitin conjugating enzyme binding|ubiquitin protein ligase activity|ubiquitin-protein transferase activity|positive regulation of proteasomal ubiquitin-dependent protein catabolic process|protein polyubiquitination|protein ubiquitination involved in ubiquitin-dependent protein catabolic process
CL11013Contig1	5.72878	5.8897	7.18333	3.16631	4.71803	6.83165	chromosome, centromeric region|nucleus|DNA binding|histone-lysine N-methyltransferase activity|zinc ion binding|DNA mediated transformation|RNA-directed DNA methylation
CL11014Contig1	0.0763401	0.265833	0.729236	5.89759	5.32165	2.07994
CL11014Contig2	0.937899	0.655888	2.72079e-34	0.0861155	0.148097	1.93302
CL11015Contig1	17.6054	11.908	15.7764	3.34499	2.39817	4.31602
CL11016Contig1	61.9461	50.6193	61.5663	42.653	46.1165	49.6405	nucleus|metal ion binding|sequence-specific DNA binding|transcription factor activity, sequence-specific DNA binding|transcription regulatory region DNA binding|regulation of transcription, DNA-templated|transcription, DNA-templated
CL11017Contig1	9.06665	10.7725	12.262	2.87384	4.92459	4.67133	extracellular region|extracellular space|cytokinin dehydrogenase activity|flavin adenine dinucleotide binding|oxidoreductase activity, acting on CH-OH group of donors|cytokinin catabolic process
CL11018Contig1	6.47144	3.36696	4.36368	2.97566	2.50026	2.35816
CL11019Contig1	21.5431	18.1201	13.3303	12.3434	17.6251	17.7367
CL1101Contig1	0.870911	0.351309	1.02914	0.643325	0.982633	1.10293	mitochondrial intermembrane space|mitochondrial matrix|heme binding|molybdenum ion binding|molybdopterin cofactor binding|sulfite oxidase activity|nitrate assimilation|sulfide oxidation, using sulfide:quinone oxidoreductase
CL11020Contig1	2.87994	1.53147	4.66238	3.09311	1.72346	5.94106
CL11021Contig1	0.775364	0.768904	1.35479	0.697716	1.10993	0.825278	mitochondrial inner membrane|mitochondrial intermembrane space|peroxisome|calcium ion binding|oxidoreductase activity|oxidation-reduction process
CL11022Contig1	2.09882	1.56048	1.79925	1.14189	1.04057	0.744488
CL11023Contig1	1.16999	1.19708	2.04144	1.90977	1.18069	1.15136
CL11024Contig1	0.763508	0.740537	0.0975085	0.643079	0.75546	0.752754
CL11025Contig1	1.48084	0.84519	1.02097	1.09814	0.83664	1.05629
CL11026Contig1	2.09529	0.698146	0.397627	0.109314	0.151371	5.21334e-29
CL11027Contig1	0.250494	0.262621	0.210708	0.206288	0.172704	0.207666	endoplasmic reticulum|integral component of endoplasmic reticulum membrane|glycerol-3-phosphate O-acyltransferase activity|glycerone-phosphate O-acyltransferase activity|phospholipid biosynthetic process
CL11028Contig1	0.732039	1.04313	0.847003	0.3358	0.623226	0.873268	integral component of plasma membrane|plasma membrane|protein tyrosine phosphatase activity|protein tyrosine/serine/threonine phosphatase activity
CL11029Contig1	4.82992	5.11525	5.84222	7.37894	5.79659	7.02334
CL1102Contig1	0.763134	1.38408	0.92751	1.99157	1.86726	1.33574
CL11030Contig1	20.4288	18.9869	18.6935	18.8924	19.7779	18.8506
CL11031Contig1	13.8237	13.4253	12.2273	13.8495	15.4601	14.7711	cytosol|nucleus|spliceosomal complex|mRNA binding|nucleotide binding|mRNA processing|mRNA transport|regulation of response to salt stress|regulation of response to water deprivation|RNA splicing|vegetative to reproductive phase transition of meristem
CL11032Contig1	4.47538	2.81395	3.84531	1.92383	1.04324	1.8996
CL11033Contig1	0.484143	0.758594	0.745882	0.590437	0.555706	0.49194
CL11034Contig1	0.125905	0.1536	0.186155	0.123328	0.126447	0.118183
CL11035Contig1	1.17537	0.366381	0.288935	0.108435	0.87958	0.500875	catalytic step 2 spliceosome|cytoplasmic mRNA processing body|Lsm1-7-Pat1 complex|precatalytic spliceosome|U4/U6 x U5 tri-snRNP complex|U6 snRNP|RNA binding|cytoplasmic mRNA processing body assembly|mRNA splicing, via spliceosome|nuclear-transcribed mRNA catabolic process
CL11036Contig1	0.152238	0.775266	0.612576	0.423035	0.586866	0.292951
CL11037Contig1	0.290482	0	0.383291	0.277012	0.189866	0.381743
CL11038Contig1	0.104603	0.0325146	0.0765508	0.22319	0.126573	0.20005	mitochondrial nucleoid|mitochondrial oxoglutarate dehydrogenase complex|dihydrolipoyllysine-residue succinyltransferase activity|2-oxoglutarate metabolic process|L-lysine catabolic process to acetyl-CoA via saccharopine|mitochondrial genome maintenance|tricarboxylic acid cycle
CL11039Contig1	0.0335199	0.0842434	0.131978	0.0971209	0.2599	0.260969
CL1103Contig1	0.518243	0.854066	1.07244	1.54313	1.06201	1.22294	protein storage vacuole|alpha-mannosidase activity|carbohydrate binding|zinc ion binding|mannose metabolic process
CL11040Contig1	7.57059	6.98477	6.62386	6.59582	7.04753	4.71456
CL11041Contig1	2.80481	1.79394	2.06741	2.24448	2.48697	1.58394
CL11042Contig1	0	0.994012	0.3736	1.89092	0.770975	1.13711
CL11042Contig2	0	0	0.673713	0.238176	0	0.179936	endoplasmic reticulum|fungal-type vacuole|fungal-type vacuole membrane|integral component of membrane|metal ion transport|protein targeting to vacuole|ubiquitin-dependent protein catabolic process
CL11043Contig1	0.364171	0.5597	0.413658	0	0	0
CL11044Contig1	0.829958	1.91861	0.280604	1.46007	0.133131	0.941037
CL11045Contig1	0.430218	0.419822	0.792015	0.50153	0.29705	0.169119	mitochondrial matrix|mitochondrion|copper ion binding|identical protein binding|L-aspartate:2-oxoglutarate aminotransferase activity|L-phenylalanine:2-oxoglutarate aminotransferase activity|pyridoxal phosphate binding|2-oxoglutarate metabolic process|aspartate metabolic process|biosynthetic process|glutamate metabolic process|response to cadmium ion
CL11045Contig2	0.180311	0.221401	0.177566	0.185696	0.570075	0.188248	mitochondrial matrix|mitochondrion|copper ion binding|identical protein binding|L-aspartate:2-oxoglutarate aminotransferase activity|L-phenylalanine:2-oxoglutarate aminotransferase activity|pyridoxal phosphate binding|2-oxoglutarate metabolic process|aspartate metabolic process|biosynthetic process|glutamate metabolic process|response to cadmium ion
CL11046Contig1	1.08584	2.59254	1.49908	0.549561	0.795578	0.484839
CL11047Contig1	0.369906	1.2523	0.774693	1.09136	1.39365	0.384332
CL11048Contig1	0.66653	1.23756	0.327225	0.0457049	0	0.0924001
CL11049Contig1	8.47274	8.12132	8.41724	3.29743	4.37531	4.09126
CL1104Contig1	1.69704	1.73023	0.997488	1.21889	0.582841	0.585415
CL11050Contig1	0.494098	0.793557	0.626002	1.06223	1.13015	0.92485
CL11051Contig1	0.390024	0.278496	0.382301	0.209364	0.263213	0.1043
CL11052Contig1	0.109627	0.619982	0.0707805	0.0355004	0.215254	0.279921
CL11053Contig1	12.8213	10.3166	10.7447	9.62215	9.61026	8.79367	chloroplast|chloroplast stroma|mitochondrion|ATP binding|metal ion binding|RNA binding|threonine-tRNA ligase activity|embryo development ending in seed dormancy|threonyl-tRNA aminoacylation
CL11054Contig1	0.853484	0.457485	0.609211	1.26961	2.12808	2.47418
CL11055Contig1	0.397018	0.952207	0.523694	0.326441	0.131378	0.255837
CL11056Contig1	21.5609	18.5563	19.4972	22.6453	21.0411	19.5282	integral component of membrane|mitochondrial inner membrane
CL11057Contig1	1.46702	1.17884	0.806868	2.2183	1.8615	2.02033
CL11058Contig1	21.0723	18.1282	20.2611	39.5276	37.5613	36.1836	Golgi membrane|integral component of membrane|polygalacturonate 4-alpha-galacturonosyltransferase activity|cell wall organization|pectin biosynthetic process
CL11059Contig1	0.391215	1.4859	0.668128	0.548984	0.554513	0.768655
CL1105Contig1	2.61929	2.33295	2.55915	1.03486	0.901273	1.49795	transcription factor TFIID complex|histone acetyltransferase activity|RNA polymerase II transcription factor activity, TBP-class protein binding, involved in preinitiation complex assembly|sequence-specific DNA binding|TBP-class protein binding|positive regulation of transcription from RNA polymerase II promoter
CL1105Contig2	6.23916	8.50019	3.97294	4.98727	5.87897	9.56022
CL11060Contig1	2.14206	3.45096	1.88586	3.05976	3.06494	2.82087
CL11061Contig1	1.52336	0	0.909641	0.591824	0.61192	0
CL11062Contig1	39.1293	42.6671	51.3704	34.2697	36.8479	36.7615	integral component of membrane|vacuolar membrane|molybdate ion transmembrane transporter activity
CL11063Contig1	0	0.31786	0.419092	0.407229	0.081961	0.0825295
CL11064Contig1	6.21022	5.56001	6.14594	1.96519	2.367	1.77822	endoplasmic reticulum membrane|integral component of membrane|plasma membrane|cytokinin receptor activity|phosphorelay sensor kinase activity|protein histidine kinase activity|protein histidine kinase binding|cellular response to abscisic acid stimulus|cellular response to cold|cellular response to phosphate starvation|cellular response to sucrose stimulus|cytokinin-activated signaling pathway|de…
CL11065Contig1	2.27063	1.15609	1.36316	4.06807	3.24404	2.18024
CL11066Contig1	2.04325	1.22793	1.01545	2.38334	2.05256	1.82926	mitochondrion
CL11067Contig1	0.562026	0.200477	0.577362	0.159686	0.24533	0.400791
CL11068Contig1	0.782602	0.615491	0.161826	0.585434	1.48083	0.758306
CL11069Contig1	0.657617	1.5243	1.56135	0.835921	1.01732	1.33222	anchored component of membrane|cell wall|extracellular region|plasma membrane|glucan endo-1,3-beta-D-glucosidase activity|cell wall organization|polysaccharide catabolic process
CL1106Contig1	1.17715	2.08509	0.849477	1.88172	0.713048	0.876306	cell wall|cytosolic ribosome|cytosolic small ribosomal subunit|membrane|nucleotide binding|structural constituent of ribosome|maturation of SSU-rRNA from tricistronic rRNA transcript (SSU-rRNA, 5.8S rRNA, LSU-rRNA)|translation
CL1106Contig2	2.15383	1.37809	0.9986	1.12544	0.988678	2.19787	cell wall|cytosolic ribosome|cytosolic small ribosomal subunit|membrane|nucleotide binding|structural constituent of ribosome|maturation of SSU-rRNA from tricistronic rRNA transcript (SSU-rRNA, 5.8S rRNA, LSU-rRNA)|translation
CL11070Contig1	0.719423	0.637824	0.410812	0.489375	1.3095	1.12023
CL11071Contig1	11.111	9.85327	12.8289	3.89072	6.16443	4.31143
CL11072Contig1	35.1243	34.6924	30.3535	28.4014	30.1572	32.5564	cytoplasm|nucleus|metal ion binding|protein serine/threonine phosphatase activity|regulation of transcription from RNA polymerase II promoter in response to salt stress|response to abscisic acid|response to salt stress|response to water deprivation
CL11073Contig1	0.458986	0	0.430578	0.208834	0.653549	0.316133
CL11074Contig1	0.268619	0.549173	0.218293	0.0418126	0.127404	0.291162	cytosol|nucleus|Set1C/COMPASS complex|heterochromatin assembly involved in chromatin silencing|histone H3-K4 methylation
CL11075Contig1	0.47704	0.147232	1.02025	0.288022	0.0582375	0.408092
CL11076Contig1	24.8951	26.5347	27.0198	14.6302	16.5578	16.9124	integral component of membrane|karyogamy|polar nucleus fusion|response to salt stress|transport
CL11077Contig1	7.46518	5.3329	7.05057	9.24691	6.4161	6.1754	ATP binding|ATP-dependent RNA helicase activity|RNA binding|RNA secondary structure unwinding
CL11078Contig1	0.248355	1.20981	0.500644	0.695799	0	0.356198
CL11079Contig1	0.768552	1.45813	1.49082	0.677446	0.694765	0.505035	cytoplasm|nucleus|calcium ion binding|response to cold|root hair elongation
CL1107Contig1	0.672927	0.443647	0.861953	0.198661	0.779091	1.18954	nucleus|RNA polymerase II transcription factor activity, sequence-specific DNA binding|sequence-specific DNA binding|transcription factor activity, sequence-specific DNA binding|transcription regulatory region DNA binding|zinc ion binding|chromatin remodeling|nitrate assimilation|nucleosome positioning|regulation of nitrogen utilization|regulation of transcription from RNA polymerase II promoter|…
CL1107Contig2	3.95194e-28	0.0481393	0.307463	0.42169	0.318949	0.210781
CL11080Contig1	2.26395	1.87631	3.28381	1.62053	1.58842	1.63256	integral component of membrane|polygalacturonase activity|carbohydrate metabolic process
CL11081Contig1	2.51965	1.34819	2.42611	1.71665	1.1673	1.6147
CL11082Contig1	0.880856	0.490757	0.344083	0.732527	0.926687	0.51981	integral component of mitochondrial inner membrane|mitochondrial respiratory chain supercomplex|mitochondrion|mitochondrial respiratory chain complex IV assembly
CL11082Contig2	0.370569	0.234792	1.27863	0.689159	0	1.5331
CL11083Contig1	0.864182	0.410085	0.657725	1.47843	1.1076	1.2504
CL11084Contig1	11.2462	10.789	8.82261	14.9292	13.5569	13.478	cytoplasm|endomembrane system|extracellular exosome|extracellular region|mitochondrion|GTPase activator activity|Rab GTPase binding|activation of GTPase activity|intracellular protein transport|regulation of GTPase activity|regulation of vesicle fusion
CL11085Contig1	0.731216	0.174857	0.281715	0.345602	0.141068	0.42297	acetolactate synthase activity|magnesium ion binding|thiamine pyrophosphate binding|acetoin biosynthetic process|butanediol metabolic process
CL11086Contig1	0.151699	0.27201	0.149356	0.50794	0.220235	0.145404	cytoplasm|plasma membrane|UDP-glucuronate decarboxylase activity|UDP-D-xylose biosynthetic process
CL11087Contig1	2.4682e-23	0	0.285175	1.22325e-12	0.613686	0.650375
CL11088Contig1	0.206243	0.0662487	0.363164	0.654409	1.18173	0.973052
CL11089Contig1	0.656854	0.352007	0.91167	0.02602	0.0905318	0.40304
CL1108Contig1	0.54823	0.0366292	0.572107	0.270665	0.384899	0.646078
CL11090Contig1	1.20098	0.881364	1.08297	3.7068e-22	7.24982e-12	0.184281
CL11091Contig1	0.301763	0.50329	0.301493	0.292901	0.179967	0.764873	endoplasmic reticulum|endoplasmic reticulum membrane|integral component of membrane|Hsp70 protein binding|protein folding
CL11092Contig1	0.357862	0.802709	0.546082	0.171164	0.614098	0.438536
CL11093Contig1	0.489468	0.319727	0.370967	0.34153	0.833766	0.469889
CL11094Contig1	0.902208	0.645874	1.30602	0.238453	0.368497	0
CL11095Contig1	44.6144	44.2381	43.3841	68.6693	73.3419	75.8465	cytoplasm|1-acylglycerol-3-phosphate O-acyltransferase activity|carboxylic ester hydrolase activity|lipase activity|lysophosphatidic acid acyltransferase activity|phospholipase A2 activity|fatty acid homeostasis|lipid homeostasis|phospholipid biosynthetic process|phospholipid homeostasis|triglyceride homeostasis
CL11096Contig1	2.79626	1.284	2.22358	4.74681	4.98949	4.20106	nucleus|DNA binding|zinc ion binding|regulation of transcription, DNA-templated|transcription, DNA-templated
CL11097Contig1	1.2594	0.561948	1.29164	0.496718	0.385528	0.25524	endosome|Golgi apparatus|integral component of membrane|plasma membrane|trans-Golgi network|recognition of pollen
CL11098Contig1	240.426	218.341	251.986	260.506	279.932	291.193	cytosol|nucleus|metal ion binding|phosphoprotein phosphatase activity|protein kinase binding|protein serine/threonine phosphatase activity|abscisic acid-activated signaling pathway|negative regulation of abscisic acid-activated signaling pathway|negative regulation of anion channel activity|regulation of stomatal movement|response to abscisic acid|response to cold|response to water deprivation
CL11099Contig1	0.622617	0.376229	0.847881	0.364092	0.441476	0.29495
CL1109Contig1	0.224449	0.868132	0.371505	0.149474	0.182399	0.269984	apical plasma membrane|cytoplasmic vesicle membrane|integral component of plasma membrane|calcium channel activity|cAMP binding|cGMP binding|voltage-gated potassium channel activity|cellular calcium ion homeostasis|pollen tube growth|regulation of membrane potential
CL110Contig1	1.56183	1.66693	1.80982	2.35219	0.946871	1.40104
CL110Contig2	1.94333	0.85996	0.911419	0.517951	1.36787	0.744826
CL110Contig3	0.861594	0.485797	0.409574	0.991523	1.07036	0.980103
CL11100Contig1	0	1.52102	0.998102	0.387464	0.789968	0.793944
CL11101Contig1	0	0	0.168664	0.454961	0.623714	0.31561
CL11102Contig1	0.207482	0.25781	0.428616	1.28956	0.912208	0.308142
CL11103Contig1	0.449951	0.614087	0.610209	0.788547	0.982417	1.14122
CL11104Contig1	76.5634	75.2884	75.3762	101.737	95.276	103.458	integral component of membrane|vacuolar membrane|vacuole|malate transmembrane transporter activity|malate transport|regulation of intracellular pH|sodium ion transport
CL11105Contig1	0.132603	0.16695	0.0441882	0.904568	1.96181	2.65511	cytoplasm|trehalose-phosphatase activity|trehalose biosynthetic process|trehalose metabolism in response to stress
CL11106Contig1	1.40274	3.78493	2.6687	3.2864	2.08868	1.66066
CL11107Contig1	1.9026	1.91787	1.96714	3.9726	1.2978	2.54482
CL11109Contig1	2.17178	1.66496	1.52938	0.986694	1.62262	1.73944
CL1110Contig1	1.97633	2.38039	1.14694	0.63402	0.834491	0.584278
CL11110Contig1	9.41961	12.9204	8.85726	9.36299	6.07286	5.35174	nucleolus|ribosome biogenesis
CL11111Contig1	1.10069	1.55676	1.20379	1.76338	1.39908	0.962525
CL11112Contig1	1.32033	0.570714	0.252343	0.293655	0.214845	0.0853709
CL11113Contig1	3.83948	4.53907	2.09553	1.57	0.713021	1.27128
CL11114Contig1	25.1907	20.3701	26.2895	16.1137	18.145	19.146
CL11115Contig1	0.176107	0.142675	0.577363	0.169031	1.20273	0.570726	integral component of membrane|mitochondrial outer membrane
CL11116Contig1	1.71871	1.58414	1.50234	0.719145	0.997185	1.35119
CL11117Contig1	1.66089	0.764061	1.23064	2.12162	1.17446	1.03747
CL11118Contig1	0.783988	1.69582	0.596772	0.951417	0.687501	0.985066
CL11119Contig1	3.72142	1.14968	3.17199	1.11875	0.746981	1.13491	aspartic-type endopeptidase activity|endonuclease activity|nucleic acid binding|RNA-directed DNA polymerase activity|zinc ion binding|DNA integration
CL1111Contig1	0.286724	0.364391	0.34435	0.360603	0.156352	0.103667	integral component of membrane|vacuolar membrane|antiporter activity|potassium ion transport|sodium ion transport
CL11120Contig1	3.99553	2.673	2.43958	8.00725	8.68038	6.35849
CL11121Contig1	0.333143	0.160778	0.193097	0.511359	0.062823	0.191612
CL11122Contig1	1.72075	1.85328	2.70705	2.08742	4.17684	3.008	cytoplasm|cytosol|aldehyde dehydrogenase (NAD) activity|succinate-semialdehyde dehydrogenase (NAD+) activity|succinate-semialdehyde dehydrogenase [NAD(P)+] activity|gamma-aminobutyric acid catabolic process|glutamate decarboxylation to succinate
CL11123Contig1	1.05772	0.432922	1.78249	0.815355	1.34207	1.30578
CL11124Contig1	1.7724	4.16032	2.95208	5.95201	4.91897	4.19773
CL11125Contig1	3.50685	6.62036	6.70911	3.96691	2.9541	4.59151
CL11126Contig1	0.881386	0.81444	0.480968	0.709405	0.0799927	0.15608
CL11127Contig1	5.11712	3.83924	4.44224	4.4279	2.92826	3.06707
CL11128Contig1	1.99111	2.26959	1.91604	12.9733	11.2187	10.2373
CL11129Contig1	0.447145	0	0.358496	0	0.481012	0.119118
CL1112Contig1	1.19211	0.351063	1.09523	0.218949	0.53486	0.444595
CL11130Contig1	1.15594	1.45588	0.694781	2.84279	1.55244	2.93403
CL11131Contig1	0.908712	0.790426	0.810574	0.98422	1.25665	1.11068	integral component of membrane|transferase activity, transferring glycosyl groups
CL11132Contig1	14.7494	13.3841	15.0371	4.49847	4.09454	5.84977
CL11133Contig1	1.4166	1.9971	2.11716	1.2983	1.44966	1.23459	fungal-type vacuole|integral component of plasma membrane|plasma membrane|vacuolar membrane|borate efflux transmembrane transporter activity|borate transmembrane transporter activity|inorganic anion exchanger activity|borate transmembrane transport|borate transport|regulation of intracellular pH
CL11134Contig1	1.27384	1.74716	2.21646	0.108337	0.33436	0.110849
CL11135Contig1	10.6827	10.8605	12.7908	7.7708	8.48882	8.72612
CL11136Contig1	1.66604	0.709308	1.12109	2.1041	0.53458	0.806491
CL11137Contig1	2.75162	0.356189	2.46662	1.21494	0.965958	1.40217
CL11138Contig1	0.830009	2.19604	1.49103	0.19856	1.64399	0.204918
CL11139Contig1	0.703353	1.17369	0.531303	1.03021	4.21583e-06	0.484256
CL1113Contig1	20.2229	15.655	16.2973	31.5612	25.7797	29.128
CL1113Contig2	19.1846	14.8144	18.1316	24.3406	23.7195	24.0902	cytoplasm|nucleus|plasma membrane|DNA binding|metal ion binding|transcription factor activity, sequence-specific DNA binding|defense response to bacterium|positive regulation of transcription, DNA-templated|regulation of transcription, DNA-templated|transcription, DNA-templated
CL11140Contig1	0.197321	0.188913	0.0985258	0.47898	0.679667	0.284337
CL11141Contig1	0.397449	0.279895	0.45147	0.27757	0.45348	0.332205	plasma membrane|ATP binding|ATPase activity|transporter activity
CL11142Contig1	0.416916	0.2495	1.48157	0.778153	0.449813	0.219614
CL11143Contig1	0.403299	0	0.70677	0.31992	1.11901	0.400079	integral component of plasma membrane|alpha-glucoside:proton symporter activity|glucose transmembrane transporter activity|sugar:proton symporter activity|alpha-glucoside transport|glucose import|hexose transmembrane transport|maltose metabolic process
CL11144Contig1	3.07097	3.54861	5.06465	6.01785	6.1001	3.39344
CL11145Contig1	22.5447	20.9847	22.1882	39.2413	35.9983	37.1799	mitochondrion|glycine hydroxymethyltransferase activity|pyridoxal phosphate binding|glycine metabolic process|L-serine metabolic process|tetrahydrofolate interconversion
CL11146Contig1	2.5463	1.40638	1.23161	0.735072	1.04735	0.474176	cytoplasm|cytosol|Golgi apparatus|nucleus|glutathione dehydrogenase (ascorbate) activity|glutathione transferase activity|cell wall organization|cellular detoxification
CL11147Contig1	9.03359	10.5075	11.1132	12.1122	12.4885	13.4336
CL11148Contig1	0.591375	0.667	0.600504	0.184293	0	0
CL11149Contig1	18.3213	20.2608	16.9047	13.4267	13.2625	15.3049
CL1114Contig1	0.939233	0.744684	0.693993	0.551667	0.71942	0.614109	endoplasmic reticulum|endoplasmic reticulum membrane|fungal-type vacuole|fungal-type vacuole membrane|integral component of membrane|calcium ion transmembrane transporter activity|calcium:proton antiporter activity|metal ion binding|potassium:proton antiporter activity|calcium ion transmembrane transport|cellular calcium ion homeostasis
CL11150Contig1	0.0458838	0.0553215	0.133327	0.130695	0.493285	0.135608	nucleotide binding|RNA binding|regulation of transcription, DNA-templated|transcription, DNA-templated
CL11151Contig1	1.03359	0.338	0.542922	0.526463	1.34606	1.24186	extracellular region|intracellular|peroxisome|thioredoxin peroxidase activity|cell redox homeostasis|cellular response to osmotic stress|cellular response to oxidative stress
CL11152Contig1	1.62673	2.01578	1.24236	0.914716	0.539067	1.06468
CL11153Contig1	7.61986e-19	0.0264	0.0566554	0.00689136	0.0209271	0.00697666
CL11154Contig1	4.52774	4.60868	3.57415	1.50206	0.946309	0.661168	DNA binding|metal ion binding|nuclease activity|nucleotide binding|RNA binding
CL11155Contig1	1.16532	0.737341	0.443588	2.38075	2.60464	0.438634
CL11156Contig1	0	0.82754	1.15336	0	0.162744	0.487824
CL11157Contig1	0.366897	0.304874	0.178392	0.1736	0.117004	0.304771	integral component of membrane|plasma membrane|symporter activity|ion transport
CL11158Contig1	0.661974	0.0955754	0.148492	1.08213	0.655684	0.219045
CL11159Contig1	0.0962247	0.305941	0.144119	0.237502	0.285539	0.280613	nucleus|DNA mediated transformation|regulation of transcription, DNA-templated|transcription, DNA-templated
CL1115Contig1	3.42762	1.14672	3.06908	2.30711	2.11637	0.769324
CL1115Contig2	1.27341	0.582803	0.984032	1.35582	1.04161	1.07135	mitochondrion
CL11160Contig1	0.187687	0.333995	0.36512	0.177366	0.722535	0.366262	cytoplasm|extracellular exosome|extracellular vesicle|15-hydroxyprostaglandin dehydrogenase (NADP+) activity|carbonyl reductase (NADPH) activity|oxidoreductase activity, acting on NAD(P)H, quinone or similar compound as acceptor|prostaglandin-E2 9-reductase activity|drug metabolic process|oxidation-reduction process|vitamin K metabolic process
CL11161Contig1	12.9633	11.5119	11.9653	7.57555	7.07382	6.01687	cytoplasm|nucleus|calmodulin binding|regulation of stomatal movement
CL11162Contig1	0.0993444	0.0817239	0.723201	0.173779	0.552208	0.19781
CL11163Contig1	0.179838	0.397894	0.461529	1.83234	2.01552	1.4696	integral component of membrane
CL11164Contig1	0.221486	0.136353	0.21492	0.333764	0.263128	0.262682
CL11165Contig1	0.0590836	0.227858	0.47276	0.391413	1.37897	0.558053	kinesin complex|microtubule|ATP binding|ATPase activity|microtubule motor activity|microtubule-based movement
CL11166Contig1	0.25002	0.275472	0.569162	0.377048	0.362344	1.00994e-50	integral component of membrane|mitochondrial inner membrane|mitochondrion|ferrous iron transmembrane transporter activity|iron ion transmembrane transporter activity|mitochondrial iron ion transport|mRNA processing|RNA splicing|small molecule metabolic process
CL11166Contig2	5.07034e-37	0.276953	0.205703	0.211673	0.517928	0.663965	integral component of membrane|mitochondrial inner membrane|mitochondrion|ferrous iron transmembrane transporter activity|iron ion transmembrane transporter activity|mitochondrial iron ion transport|mRNA processing|RNA splicing|small molecule metabolic process
CL11167Contig1	1.2909	1.10144	1.31657	1.22996	0.56558	0.558722	chloroplast|RNA binding|mRNA processing|tRNA processing
CL11168Contig1	12.0634	11.55	9.66546	7.07658	5.57524	6.05366
CL11169Contig1	713.669	712.067	763.856	538.414	561.159	542.56	cell wall|chloroplast envelope|chloroplast stroma|cytoskeleton|cytosol|mitochondrion|nucleolus|plasma membrane|plasmodesma|ATP binding|structural constituent of cytoskeleton|cell division|response to auxin|response to light stimulus|response to wounding|root development|root epidermal cell differentiation|root hair elongation|seed germination
CL1116Contig1	0.803791	0.29131	0.522745	0.226435	0.421378	0.346844	endoplasmic reticulum|endoplasmic reticulum membrane|integral component of membrane|plasma membrane|cytokine binding|cytokinin receptor activity|enzyme binding|phosphoprotein phosphatase activity|phosphorelay sensor kinase activity|protein histidine kinase activity|protein histidine kinase binding|protein kinase binding|transmembrane histidine kinase cytokinin receptor activity|carbohydrate homeo…
CL11170Contig1	0.420496	0.402406	0.942894	0.306279	0.314887	0.10782
CL11171Contig1	0.311589	0.206384	0.334878	0.324292	0.197953	0.032927	integral component of membrane|transmembrane transport
CL11172Contig1	0.588004	0.579231	0.565967	0.294239	0.229575	0.429865	cytoplasm|ATP binding|ATPase activity|GTP binding|metal ion binding
CL11173Contig1	3.66043	4.69964	4.05307	0.945389	1.04265	1.02907	nucleus|DNA binding|transcription factor activity, sequence-specific DNA binding|transcription, DNA-templated
CL11174Contig1	0.961816	0	1.37576	1.311	0.682264	0.134043
CL11175Contig1	176.597	170.416	183.747	200.361	185.572	204.005	beta-glucosidase activity|scopolin beta-glucosidase activity|carbohydrate metabolic process|glycosyl compound metabolic process
CL11176Contig1	113.804	124.53	119.021	231.138	229.615	211.999	integral component of membrane|vacuolar membrane|vacuole|antiporter activity|drug transmembrane transporter activity|drug transmembrane transport
CL11177Contig1	0.698287	0.221937	0.256175	1.18851	0.809198	0.324038	anchored component of membrane|anchored component of plasma membrane|electron carrier activity|metal ion binding
CL11178Contig1	0.289912	0.0429539	0.141795	0.568074	0.580264	0.583761	1,4-alpha-glucan branching enzyme activity|cation binding|hydrolase activity, hydrolyzing O-glycosyl compounds|glycogen biosynthetic process
CL11179Contig1	0.989365	0.342252	0.180809	0.34107	0.516861	0.0873608
CL1117Contig1	11.1761	9.42704	11.1371	7.29786	8.85752	8.86192
CL1117Contig2	5.76983	4.64436	5.8645	3.19651	3.09787	2.68329	nucleus|mRNA binding|nucleotide binding|regulation of seed germination|response to abscisic acid|response to salt stress|response to water deprivation
CL11180Contig1	0.996603	0.290436	0.846461	1.01499	0.818507	1.11646
CL11181Contig1	0.936072	0.815878	1.41916	1.41419	1.59385	1.23807	nucleus|primary shoot apical meristem specification|regulation of transcription, DNA-templated|transcription, DNA-templated
CL11182Contig1	1.89172	1.86767	2.87825	1.11841	1.33088	2.5566	endoplasmic reticulum
CL11183Contig1	0.369862	0.311586	0.446386	0.983526	0.533273	0.521749
CL11184Contig1	1.06118	0.710878	1.38672	0.944401	0.777378	1.25904	cytoplasm|cytosol|nucleus|ATP binding|protein serine/threonine kinase activity|cellular cation homeostasis|cellular response to cation stress|intracellular signal transduction
CL11185Contig1	0.538979	1.32989	0.626151	0.280706	0.356881	0.519033
CL11186Contig1	0.554428	0.439514	0.312126	0.841696	1.21583	1.13089
CL11187Contig1	1.56875	0.888965	1.62254	2.54857	2.0392	2.34588
CL11188Contig1	1.47871	0	1.54776	2.6918	0.726947	1.86238	cytoplasm|intracellular ribonucleoprotein complex|mRNA binding|nucleotide binding|flower development|mRNA catabolic process|plant-type hypersensitive response|positive regulation of salicylic acid mediated signaling pathway|regulation of photoperiodism, flowering
CL11189Contig1	0.386103	0.747323	0.284364	0.14268	0.190227	0.564961	nucleolus|ATP binding|helicase activity|RNA binding|rRNA processing
CL1118Contig1	0.257819	0.000257435	0.0882512	0.628674	0.732131	0.831983
CL11190Contig1	0	0	0.153085	0.151894	0.305706	0.307344	extracellular space|proteinaceous extracellular matrix|metallocarboxypeptidase activity|zinc ion binding
CL11190Contig2	0.782963	0.798353	0.512769	0.125373	0	0.49644
CL11191Contig1	0.62018	0.465116	0.296426	0.0742735	0.744528	0.228849
CL11192Contig1	0.680747	0.179119	0.401258	2.72575	1.92839	0.646205
CL11192Contig2	0.834605	0.889843	0.150368	4.23789e-31	6.85719e-17	0.134738
CL11193Contig1	0.258257	0.236488	0.440899	0	0	0.0636758	cytoplasm|UDP-N-acetylglucosamine diphosphorylase activity|UDP-N-acetylglucosamine biosynthetic process
CL11193Contig2	0	0	0	0.500378	0	0.666054	cytoplasm|UDP-N-acetylglucosamine diphosphorylase activity|UDP-N-acetylglucosamine biosynthetic process
CL11194Contig1	0.143175	0.538807	0.579385	0.427372	0.147171	0.581511
CL11195Contig1	1.46827	1.92485	0.22944	0.381935	0.389596	0.309499
CL11196Contig1	492.431	474.33	570.211	1030.64	1079.23	1131.55	cytosol|endoplasmic reticulum|extracellular space|lysosome|vacuole|cysteine-type endopeptidase activity|proteolysis involved in cellular protein catabolic process|response to salt stress
CL11197Contig1	0.525077	0.656764	1.12305	0.197997	0.204736	1.6817	cytosol|nucleus|oxidoreductase activity, acting on CH-OH group of donors
CL11198Contig1	0.610383	0.315292	0.837758	0.400911	0.5699	0.224998	nuclear envelope|nucleolus|nucleus|nuclear localization sequence binding|nucleotide binding|RNA binding|single-stranded telomeric DNA binding|ribosomal small subunit assembly|rRNA processing
CL11199Contig1	0.454812	0.163376	0.986492	0.066552	1.14434	0.807902
CL1119Contig1	1.25859	2.88473	1.35525	0.000290823	0.622293	0.396129
CL1119Contig2	0.960893	0.490473	0.127295	0.330894	0.155918	0.972404
CL111Contig1	0.255368	3.51225e-57	1.27225	1.46107e-24	0.261192	0.26092
CL111Contig2	0.174407	0.155276	0.170387	0.205452	0.576608	0.170128
CL111Contig3	0.367508	0.579711	0.123664	0.66266	1.46873	0
CL111Contig4	0.119549	0.251551	0.718928	0.212282	0.394502	0.574243
CL11200Contig1	15.9962	14.7118	15.6011	7.26552	7.53975	8.93164
CL11201Contig1	0.839961	1.07515	1.33289	0.181773	0.239263	0.550778
CL11202Contig1	0.400353	0.3374	0.130384	0.252793	0.447407	0.441638	cytosol|nucleus
CL11203Contig1	2.14233	2.14841	3.33157	1.74592	2.76172	4.52066	mannitol 2-dehydrogenase (NADP+) activity
CL11204Contig1	0.242849	0.810777	0.41218	0.174788	0.295976	0.117331	integral component of mitochondrial outer membrane|mitochondrial inner membrane|mitochondrial intermembrane space|mitochondrial outer membrane|mitochondrion|1-acylglycerophosphocholine O-acyltransferase activity|cardiolipin acyl-chain remodeling|cardiolipin metabolic process|inner mitochondrial membrane organization|mitochondrial ATP synthesis coupled electron transport|phospholipid biosynthetic …
CL11205Contig1	21.0461	19.8602	22.204	43.8286	48.1457	52.1385	integral component of membrane|purine nucleobase transmembrane transporter activity|transporter activity|adenine transport|guanine transport|purine nucleobase transport
CL11206Contig1	0.235752	0.355685	0.229184	0.557062	0.499511	0.645833	endoplasmic reticulum|Golgi apparatus|sterol binding|double fertilization forming a zygote and endosperm|lipid transport|single fertilization
CL11207Contig1	2.14107	0.319279	0.736545	1.55713	0.729673	1.34429	cytosol|FMN binding|oxidoreductase activity
CL11208Contig1	0.597724	0.638341	1.21729	0.486812	1.2336	1.62241	chloroplast|chloroplast envelope|chloroplast inner membrane|chloroplast thylakoid|integral component of membrane|membrane|plastid|L-glutamate transmembrane transporter activity|malate transmembrane transporter activity|oxaloacetate transmembrane transporter activity|ammonia assimilation cycle|L-glutamate transport|malate transmembrane transport|oxaloacetate transport|response to nematode|sodium i…
CL11209Contig1	1.11807	1.22461	1.01222	0.901116	0.529234	0.546508	condensed chromosome|cytoplasm|nuclear condensin complex|chromatin binding|DNA topoisomerase (ATP-hydrolyzing) activator activity|DNA topoisomerase binding|cell division|mitotic chromosome condensation
CL1120Contig1	0.678925	0.270309	0.302857	0.0811111	0.513947	0.185965	nucleus|DNA binding|transcription factor activity, sequence-specific DNA binding|defense response|ethylene-activated signaling pathway|jasmonic acid mediated signaling pathway|transcription, DNA-templated
CL1120Contig2	0.0827898	0.356296	1.25592	0.861973	1.04896	1.14457	nucleus|DNA binding|transcription factor activity, sequence-specific DNA binding|defense response|ethylene-activated signaling pathway|jasmonic acid mediated signaling pathway|transcription, DNA-templated
CL11210Contig1	2.36499	0.479249	1.64767	2.08109	1.75925	1.58814
CL11211Contig1	162.609	136.625	156.892	95.9308	96.4283	103.992	chloroplast|malate dehydrogenase (NADP+) activity|carbohydrate metabolic process|malate metabolic process
CL11212Contig1	42.4094	46.4693	44.5799	27.9505	28.4304	30.5377	endoplasmic reticulum membrane|integral component of membrane|plasma membrane|protein storage vacuole membrane
CL11213Contig1	0.206271	0.399713	0.194779	0.892657	0.144651	0.930738
CL11214Contig1	2.05045	2.27032	0.888787	0.204479	0.422405	0.10616
CL11215Contig1	1.73984	1.32538	1.85858	0.504522	1.22084	0.76651
CL11216Contig1	1.02905	0	0.471645	0.112313	0.228218	0.561247
CL11217Contig1	0	0.707229	1.12112	1.04081	0.351102	0
CL11218Contig1	1.42888	0.896692	1.06216	0.745374	0.982814	1.14408	cytosol|ATP binding|phosphoenolpyruvate carboxykinase (ATP) activity|acetate metabolic process|carbon utilization|gluconeogenesis
CL11218Contig2	3.85984e-63	0.0947259	0.385469	1.15839e-21	0.147995	2.15465e-06	cytosol|ATP binding|phosphoenolpyruvate carboxykinase (ATP) activity|acetate metabolic process|carbon utilization|gluconeogenesis
CL11219Contig1	2.15546	0.474788	1.11282	0	0.345392	0
CL11219Contig2	1.29685	1.1211	3.42902	0.379275	0.389974	0.810706
CL1121Contig1	1.61587	5.04754	2.14289	2.19352	2.33821	2.69754	ribosome|structural constituent of ribosome|translation
CL1121Contig2	1.45056	1.43606	2.72282	1.17855	1.8916	2.7307	ribosome|structural constituent of ribosome|translation
CL11220Contig1	0.13717	0.426896	0.342157	0.128779	0.234421	0.29084	endoplasmic reticulum membrane|integral component of membrane|protein transporter activity|cell wall organization|protein targeting to ER|protein targeting to membrane|response to heat
CL11221Contig1	2.94195	2.20232	2.75424	2.6161	1.92607	1.92803
CL11222Contig1	3.48931	3.90071	2.64621	0.483036	0.525416	0.339294
CL11223Contig1	0.296585	0.0441033	0.392518	0.215877	0.508479	0.696191	extracellular region|fungal-type vacuole|intracellular|vacuolar lumen|aspartic-type endopeptidase activity|pathogenesis
CL11224Contig1	6.32206	5.9108	7.71291	7.84221	6.91012	6.28152	nucleus|poly(A) RNA binding
CL11225Contig1	0.286981	0.29537	0.171422	0.161662	0.0548876	0.163361	endoplasmic reticulum|plasma membrane|plastid|vacuole|calcium ion binding|N-acylphosphatidylethanolamine-specific phospholipase D activity|phospholipase D activity|lipid catabolic process|phosphatidylcholine metabolic process
CL11227Contig1	56.3923	56.4137	54.8017	21.4346	20.5918	21.9278	aspartate racemase activity|cellular amino acid metabolic process
CL11228Contig1	70.9982	79.6932	70.1935	75.5541	72.1674	71.7624
CL11229Contig1	1.12468	0.955163	1.07258	0.734593	1.07327	0.947635
CL1122Contig1	1.30061	0.685335	0.650678	1.47174	0.848518	0.636465
CL11230Contig1	1.25484	1.16648	0.88983	1.57533	1.16589	1.41311	extracellular region|acid phosphatase activity|metal ion binding|pollen germination|seed germination
CL11231Contig1	1.86822	1.84133	3.56692	1.6607	0.767737	1.21885
CL11232Contig1	1.29716	0.768035	0.641844	0.55788	0.993817	1.229	cytosol|GET complex|nucleus|ATP binding|ATPase activity|guanyl-nucleotide exchange factor activity|metal ion binding|ATP-independent chaperone mediated protein folding|pheromone-dependent signal transduction involved in conjugation with cellular fusion|posttranslational protein targeting to membrane|protein insertion into ER membrane|response to heat|response to metal ion|retrograde vesicle-media…
CL11233Contig1	0.67905	0.843963	0.916669	1.16198	0.76856	1.20131	mitochondrial respiratory chain complex II, succinate dehydrogenase complex (ubiquinone)|mitochondrion|electron carrier activity|flavin adenine dinucleotide binding|succinate dehydrogenase (ubiquinone) activity|anaerobic respiration|mitochondrial electron transport, succinate to ubiquinone|tricarboxylic acid cycle
CL11234Contig1	0.756093	0.632472	0.766553	0.720855	0.367948	0.244131
CL11235Contig1	0.635479	0.52292	0.776017	0.197534	0.706403	0.554042	Nbp35-Cfd1 ATPase complex|nucleus|4 iron, 4 sulfur cluster binding|ATP binding|ATPase activity|iron ion binding|iron-sulfur cluster assembly|tRNA wobble uridine modification
CL11236Contig1	1.11554	0.406463	1.31714	0.621475	0.294064	0.441364
CL11237Contig1	2.30909	3.26321	1.04849	1.26757	2.62391	1.30397
CL11238Contig1	0.295785	1.09277	0.803417	1.5809	2.02674	2.59852	nucleus|DNA binding|transcription factor activity, sequence-specific DNA binding|carpel development|circadian rhythm|fruit development|negative regulation of seed germination|response to cold|response to red light|transcription, DNA-templated
CL11239Contig1	10.506	10.0506	8.91842	19.3199	18.3168	16.357	metal ion binding|S-adenosylmethionine-homocysteine S-methyltransferase activity|methionine biosynthetic process|S-methylmethionine cycle
CL1123Contig1	16.8512	19.4715	16.4149	18.8092	18.2244	15.529	Golgi apparatus|integral component of membrane|stem vascular tissue pattern formation
CL1123Contig2	21.2312	36.3568	34.1949	32.3246	32.6047	31.7964	Golgi apparatus|integral component of membrane|stem vascular tissue pattern formation
CL11240Contig1	1.29299	1.12419	3.02497	1.53753	1.7887	2.4478
CL11241Contig1	1.37488	1.03744	1.63131	0.429614	0.793147	1.28523	heme binding|iron ion binding|monooxygenase activity|oxidoreductase activity, acting on paired donors, with incorporation or reduction of molecular oxygen
CL11242Contig1	0	0.208317	0	0.608961	0.546637	0.230546	nucleus|proteasome regulatory particle, base subcomplex|proteasome storage granule|enzyme regulator activity|proteasome-mediated ubiquitin-dependent protein catabolic process|regulation of protein catabolic process
CL11243Contig1	0.0513136	0.123729	0.653059	0.0511527	0.460309	0.512931	choline-phosphate cytidylyltransferase activity|phosphatidylcholine biosynthetic process
CL11244Contig1	0.435387	0.418749	1.30906	0.316648	0.180266	0.365135	cytoplasm|metal ion binding|NADH pyrophosphatase activity|nucleoside-triphosphate diphosphatase activity|nucleotide binding|nucleoside triphosphate catabolic process|nucleotide metabolic process
CL11245Contig1	0.807285	0.989244	0.733448	0.542319	0.561621	0.613479	nucleus|cell division|mitotic nuclear division
CL11246Contig1	0.244761	0.916906	0	0.951262	2.34104	1.25212
CL11247Contig1	0.0965147	0.857705	0.84515	0.808283	0.538812	0.649855	integral component of membrane|vacuolar membrane|L-glutamine transmembrane transporter activity|L-isoleucine transmembrane transporter activity|L-tyrosine transmembrane transporter activity
CL11247Contig2	0	1.20898	1.05467	0.357893	0.549415	0.380019	integral component of membrane|vacuolar membrane|L-glutamine transmembrane transporter activity|L-isoleucine transmembrane transporter activity|L-tyrosine transmembrane transporter activity
CL11248Contig1	0.399093	1.14944	0.732565	0.688935	0.622993	0.845235	centriole|cytoplasm|membrane|mitochondrial inner membrane|nucleus|SUMO binding|ubiquitin protein ligase binding|ubiquitin-protein transferase activity|zinc ion binding|cellular response to DNA damage stimulus|DNA repair|protein ubiquitination|protein ubiquitination involved in ubiquitin-dependent protein catabolic process|spermatogenesis
CL11249Contig1	0.168418	0.1975	0.162563	0.400163	0.162033	0.898014	oxidoreductase activity
CL1124Contig1	1.16799	1.93851	0.629749	0.296829	1.12097	0.303421
CL1124Contig2	0.695686	0.552948	0.177175	0.986157	0.923922	1.43349	cytosol|nucleus|proteasome complex|proteasome regulatory particle, lid subcomplex|structural molecule activity|proteasome assembly|protein catabolic process|ubiquitin-dependent protein catabolic process
CL1124Contig3	3.95145e-13	7.92578e-10	0.30092	1.51529	0.227367	1.22261e-24	cytosol|nucleus|proteasome complex|proteasome regulatory particle, lid subcomplex|structural molecule activity|proteasome assembly|protein catabolic process|ubiquitin-dependent protein catabolic process
CL11250Contig1	1.17536	0.648558	0.855867	0.442908	0.704051	1.14195	centrosome|condensed nuclear chromosome kinetochore|ATP binding|protein serine/threonine kinase activity|protein serine/threonine/tyrosine kinase activity
CL11251Contig1	0.792956	0.569522	0.822582	1.23244	1.71352	1.15072	cytoplasm|mitochondrion|plasma membrane|flavin adenine dinucleotide binding|NADPH-adrenodoxin reductase activity|oxidoreductase activity|oxidoreductase activity, acting on iron-sulfur proteins as donors, NAD or NADP as acceptor|biotin biosynthetic process|electron transport chain
CL11252Contig1	0.636709	0.116709	0.829608	1.26537	1.21209	0.791852
CL11253Contig1	0.308148	0.239651	0.725371	0.669604	0.957667	1.08962	glyoxysome|catalase activity|heme binding|metal ion binding|hydrogen peroxide catabolic process|response to oxidative stress
CL11254Contig1	0.614623	0.575451	0.613528	0.720953	0.589046	0.815696
CL11255Contig1	1.07881	0.886341	1.76629	2.16502	2.16583	2.07124
CL11256Contig1	30.7672	23.4907	29.251	28.2937	30.3925	30.9837	protein phosphatase type 2A complex|protein phosphatase regulator activity|signal transduction
CL11257Contig1	0.564282	0.261899	0.970895	0.314647	0.585268	0.128537
CL11258Contig1	0.473439	0.272095	0.671077	0.198548	0.484331	0.724343
CL11259Contig1	0.28826	0	1.20752	0.13653	0.409412	0.414863
CL1125Contig1	0.451118	0.265842	0.61254	2.43515	1.76795	1.516
CL11260Contig1	5.39271	4.55239	6.36753	6.78947	6.54315	6.15881
CL11261Contig1	0.571541	0.256146	1.05368	0.283197	0.428457	0
CL11262Contig1	3.06019	0.743637	1.22608	1.84176	1.9307	2.1097	chloroplast thylakoid membrane|metal ion binding|ribulose-phosphate 3-epimerase activity|pentose-phosphate shunt|reductive pentose-phosphate cycle
CL11263Contig1	0.329239	0.13633	0.433946	0.312318	0.2607	0.582237	oxidoreductase activity
CL11264Contig1	1.077	1.10697	1.34985	0.505223	0.518875	0.854221	integral component of plasma membrane|plasma membrane|glucose transmembrane transporter activity|solute:proton symporter activity|sugar:proton symporter activity|glucose import|glycerol transport|hexose transmembrane transport|transmembrane transport
CL11265Contig1	0.450694	0	0.565417	0.171886	0.13062	0.132535
CL11266Contig1	251.496	251.86	250.077	187.367	186.243	190.554	cytoplasm|microtubule|GTP binding|GTPase activity|structural constituent of cytoskeleton|microtubule-based process
CL11267Contig1	1.02756	0.8832	0.729028	0.535858	0.587471	0.984269
CL11268Contig1	10.1298	8.18384	10.1004	16.2976	18.3082	16.6106	cytoplasm|nucleus|DNA binding|cell fate commitment|epidermal cell fate specification|multicellular organism development|regulation of protein localization|response to auxin|response to ethylene|trichome differentiation
CL11269Contig1	3.37336	3.02875	3.96048	4.59471	4.49792	5.34082
CL1126Contig1	0.23213	0.264855	0.953933	1.63987e-05	0.429041	1.01341
CL1126Contig2	1.26438	0.407688	0.442175	0.940088	0.86703	0.86344
CL11270Contig1	143.234	148.837	154.27	139.695	144.487	147.059	chloroplast thylakoid|chloroplast thylakoid membrane|integral component of membrane|endopeptidase activity|serine-type endopeptidase activity|signal peptide processing|thylakoid membrane organization
CL11271Contig1	1.71259	1.33788	1.88464	0.869939	1.15499	0.347241	cytosol|ATP binding|fructokinase activity|glucokinase activity|glucose binding|mannokinase activity|cellular glucose homeostasis|glycolytic process|hexose metabolic process
CL11272Contig1	12.2071	9.16064	13.1225	51.3283	62.1035	50.4313	shikimate O-hydroxycinnamoyltransferase activity
CL11273Contig1	0.677523	0.873842	0.232989	1.17178	0.973961	0.978617
CL11274Contig1	41.3819	39.7326	40.8045	41.9635	44.5102	37.9072	magnesium ion binding|sucrose-phosphate phosphatase activity|sucrose biosynthetic process
CL11275Contig1	0.610951	0.154405	0.508851	0.486854	0.989974	0.123364
CL11276Contig1	0.468095	2.18047	0.677907	0.915941	0.470774	1.30188	metal ion binding|nucleic acid binding|RNA-DNA hybrid ribonuclease activity
CL11277Contig1	0.127885	0.356663	0.207406	0.0404328	0.0404755	0.362752
CL11278Contig1	2.37439	1.95775	2.90312	0.773975	0.614141	0.749974	chloroplast starch grain|chloroplast stroma|starch binding|regulation of starch biosynthetic process
CL11279Contig1	5.87519	3.98817	3.46316	2.89444	3.30676	2.80807	cytosol|plasmodesma|vacuole|aspartic-type endopeptidase activity|endopeptidase activity|lipid metabolic process|protein catabolic process|proteolysis|response to cytokinin|response to salt stress
CL1127Contig1	1.1723	0.783732	0.667563	0.0769019	0.0393412	0.0194731	ADP binding|ATP binding|defense response
CL11280Contig1	1.75693	2.69995	1.77285	0.845669	2.23069	2.23036	endoplasmic reticulum|endoplasmic reticulum membrane|fungal-type vacuole|fungal-type vacuole membrane|integral component of membrane|calcium ion transmembrane transporter activity|calcium:proton antiporter activity|metal ion binding|potassium:proton antiporter activity|calcium ion transmembrane transport|cellular calcium ion homeostasis
CL11281Contig1	0.0506504	0.0628931	0.1491	0.0484091	0.0988837	0.0497635	mitochondrion|zinc ion binding
CL11282Contig1	0.690488	0.435163	0.399601	3.06758	2.85555	2.89129	sucrose synthase activity|sucrose-phosphate synthase activity|sucrose biosynthetic process
CL11283Contig1	0.627374	1.16397	0.649769	0.831173	0.242568	0.120749
CL11284Contig1	0.436616	1.13295	0.224124	1.41536	0.622863	0.209053
CL11285Contig1	0.425105	0.851467	0.415084	0.526005	0.267992	0.133235	heme binding|molybdenum ion binding|molybdopterin cofactor binding|nitrate reductase (NADPH) activity|nitrate reductase [NAD(P)H] activity|nitrate assimilation|nitric oxide biosynthetic process
CL11285Contig2	0	0	0	0.245376	0.164591	0.741781	heme binding|molybdenum ion binding|nitrate reductase (NADPH) activity|nitrate assimilation|nitric oxide biosynthetic process
CL11286Contig1	0.44783	0.648514	0.951405	1.28509	1.61409	1.60922	cell cortex|cell division site|cellular bud neck|CENP-A containing chromatin|condensed nuclear chromosome kinetochore|cytosol|DPS complex|endocytic vesicle|growing cell tip|mating projection base|mRNA cleavage and polyadenylation specificity factor complex|non-growing cell tip|nuclear chromatin|nucleolus|protein phosphatase type 1 complex|PTW/PP1 phosphatase complex|spindle pole body|metal ion bi…
CL11287Contig1	1.54527	1.67745	1.4368	1.55973	1.43405	1.26006
CL11288Contig1	17.3701	16.9995	15.6542	15.5497	14.7119	16.7968	chloroplast envelope|integral component of plasma membrane|organic acid transmembrane transporter activity
CL11289Contig1	0	0.0129418	0	0	0.0383195	0	Sin3 complex|DNA binding|ligand-dependent nuclear receptor binding|thyroid hormone receptor binding|transcription corepressor activity|covalent chromatin modification|negative regulation of transcription from RNA polymerase II promoter|transcription, DNA-templated
CL1128Contig1	0.252294	0.453092	0.359684	0.531755	0.825706	0.354185	phosphatase activity|phosphatidylinositol phosphate phosphatase activity|phosphatidylinositol-3,4,5-trisphosphate 3-phosphatase activity|protein tyrosine phosphatase activity|protein tyrosine/serine/threonine phosphatase activity|phosphatidylinositol dephosphorylation|pollen development
CL11290Contig1	0	0	0.230342	0.225998	0	0.280897
CL11291Contig1	2.34182	3.57624	2.7274	2.05704	2.96531	2.56842
CL11292Contig1	16.9881	16.8804	15.2455	20.7918	19.7624	20.5772	endomembrane system|intracellular|GTPase activator activity|Rab GTPase binding|activation of GTPase activity|intracellular protein transport|negative regulation of cilium assembly|regulation of vesicle fusion
CL11293Contig1	3.05491e-08	0.427276	0.277706	0.396413	0.267781	0.268411	chloroplast envelope|chloroplast thylakoid membrane|integral component of membrane|plastid thylakoid membrane|protein binding involved in protein folding|chaperone-mediated protein folding|chloroplast organization|de-etiolation|protein folding
CL11294Contig1	0.183988	0.173873	0.360438	0.131957	0.309753	0.0439832	nucleus|transcription factor activity, sequence-specific DNA binding|transcription regulatory region DNA binding|circadian rhythm|long-day photoperiodism, flowering|negative regulation of circadian rhythm|negative regulation of sequence-specific DNA binding transcription factor activity|regulation of circadian rhythm|regulation of transcription, DNA-templated|response to abscisic acid|response to…
CL11295Contig1	2.78931	1.05317	0.495503	1.21684	1.24757	0.628798
CL11296Contig1	1.27713	2.22499	3.11718	2.04766	1.48358	1.79374
CL11297Contig1	0.0737155	9.2722e-17	0.208364	0.35219	0.774127	0.572603	spliceosomal complex|U5 snRNA binding|U6 snRNA binding|mRNA splicing, via spliceosome
CL11298Contig1	0.719382	0.456255	0.0343492	0.193846	0.265276	0.264752
CL11299Contig1	25.4982	17.4577	26.8335	21.3916	18.1671	19.0483	axoneme|cytoplasm|motile cilium|sperm flagellum|axonemal central apparatus assembly|protein folding
CL1129Contig1	0.05286	0.359337	0.494237	0.170329	0.0734909	0.221197	cell division site|cytoplasm|Mcs4 RR-MAPKKK complex|hydrogen peroxide mediated signaling pathway|phosphorelay signal transduction system|positive regulation of stress-activated MAPK cascade|stress-activated protein kinase signaling cascade
CL112Contig1	1.10917e-06	0	4.28741e-20	3.06817e-23	0	0
CL112Contig2	6.04126	4.6546	4.59087	3.23912	3.38144	3.54383	amyloplast membrane|chloroplast membrane|chloroplast thylakoid membrane|integral component of membrane|plastid envelope|protein transport
CL112Contig3	0.610525	0.486813	0.715091	0.477267	0.243142	0.178141
CL11300Contig1	0.574182	0	0.564699	0.233226	0.558113	0.237194
CL11301Contig1	0.125386	0	0.38199	0.718306	0	0.490821
CL11302Contig1	35.8956	27.8796	31.3872	5.83587	4.3837	6.76338
CL11303Contig1	2.67541	2.23738	0.300866	1.01184	1.18707	1.51745
CL11304Contig1	0.585249	0.728336	1.08219	0.58868	0.802398	0.929386	flavin adenine dinucleotide binding|monooxygenase activity|N,N-dimethylaniline monooxygenase activity|NADP binding|sterigmatocystin biosynthetic process
CL11305Contig1	2.11808	2.29748	1.95281	3.31433	4.39053	1.8536	cytoplasm|membrane|transition metal ion binding|cadmium ion homeostasis|cellular transition metal ion homeostasis|detoxification of cadmium ion|metal ion transport
CL11306Contig1	0.77475	0.347761	1.05207	0.35625	0.290892	0.344464	mitochondrial intermembrane space|respiratory chain|FMN binding|heme binding|L-lactate dehydrogenase (cytochrome) activity|metal ion binding
CL11307Contig1	0	0.28598	0.128123	0.449364	0.74799	0.750399	cell cortex of cell tip|eisosome|phosphatidylinositol binding|actin cytoskeleton organization|eisosome assembly|establishment or maintenance of actin cytoskeleton polarity
CL11308Contig1	3.50086	3.67238	5.49048	3.45397	5.00713	5.29929
CL11309Contig1	0.530826	0.946778	0.743419	0.430084	0.606496	1.05284	mitochondrial respiratory chain complex I|mitochondrion|4 iron, 4 sulfur cluster binding|metal ion binding|NADH dehydrogenase (ubiquinone) activity
CL1130Contig1	1.67952	1.42752	1.83117	3.59586	5.21815	3.94595	integral component of membrane|antiporter activity|drug transmembrane transporter activity|drug transmembrane transport
CL11310Contig1	5.33025	5.42177	5.53605	4.39217	4.55836	4.39908	chloroplast|chloroplast stroma|ATP binding|hydroxymethylpyrimidine kinase activity|metal ion binding|phosphomethylpyrimidine kinase activity|thiamine-phosphate diphosphorylase activity|thiamine biosynthetic process|thiamine diphosphate biosynthetic process
CL11311Contig1	2.01757	0.518579	1.04073	0.582236	1.20828	0.406975
CL11312Contig1	0.93757	2.02499	2.17819	0.749108	1.31862	1.11894
CL11313Contig1	23.5011	16.9736	19.3118	9.3789	7.96186	7.47538	plasmodesma|vacuolar membrane|phosphoric ester hydrolase activity|phosphatidylinositol-3-phosphate biosynthetic process|vacuole organization
CL11314Contig1	0.369857	0	0.741341	0	1.15027	0.454213
CL11315Contig1	0	0.578935	1.37283	0.433023	0.438912	0
CL11315Contig2	0.755084	0.891206	0.455957	0	0	0
CL11316Contig1	1.09963	0.923132	1.07252	0.448962	0.994663	0.978864	nucleus|sequence-specific DNA binding|transcription factor activity, sequence-specific DNA binding|pathogenesis|transcription, DNA-templated
CL11317Contig1	0.0944038	0.250201	0.473826	0.44534	0.226139	0.447101	nucleus|zinc ion binding|regulation of flower development|response to light stimulus
CL11318Contig1	20.8282	17.5875	18.8513	30.0767	24.3768	25.0524
CL11319Contig1	0.449977	0.289496	0.93341	0.304252	0.622035	0.520664
CL1131Contig1	0.191934	0.237538	1.12605	0	0.40178	1.16599
CL1131Contig2	1.20013e-17	2.94863e-10	0.33531	0	0.369652	0.531344
CL1131Contig3	0.138321	0.170785	0.531911	0.488618	0.500638	0.558014	cell division site|cytoplasm|cytosol|nucleus|ATP binding|protein kinase activity|protein serine/threonine kinase activity|protein tyrosine kinase activity|DNA repair|endocytosis|homologous chromosome segregation|linear element assembly|peptidyl-serine autophosphorylation|peptidyl-threonine autophosphorylation|peptidyl-tyrosine autophosphorylation|peptidyl-tyrosine phosphorylation|regulation of ce…
CL11320Contig1	2.38343	3.33451	2.60824	0.596131	0.645719	0.608166	cytoplasm|membrane|B cell activation|exocytosis
CL11321Contig1	3.62205	2.82389	3.98119	2.14593	1.70133	2.18463
CL11322Contig1	0.244503	1.27808e-108	1.59238e-103	6.60255	6.67035	6.71625
CL11323Contig1	7.93502	5.69645	6.36981	6.6544	7.1283	6.31556	nucleus|PML body|nucleotide binding|ubiquitin protein ligase activity|ubiquitin-protein transferase activity|zinc ion binding|cell division|mitotic cell cycle|mitotic cell cycle checkpoint|mitotic nuclear division|modification-dependent protein catabolic process|positive regulation of proteasomal ubiquitin-dependent protein catabolic process|positive regulation of protein ubiquitination|protein d…
CL11324Contig1	0.132963	0.111129	0.131056	1.03474	0.495697	0.71998
CL11325Contig1	0.614853	1.07595	1.16874	1.37877	1.36592	1.42702	plant-type cell wall|aspartic-type endopeptidase activity|protein catabolic process|proteolysis
CL11326Contig1	6.2763	6.72985	8.89244	8.27574	9.77231	8.36673	endoplasmic reticulum|nuclear envelope|nuclear pore|mRNA transport|nucleocytoplasmic transport|protein transport
CL11327Contig1	2.01886	1.71556	1.96264	1.01896	0.351117	1.55561
CL11328Contig1	0.729737	0.144364	0.37562	0.457008	0.142945	0.357204	endoplasmic reticulum membrane|integral component of membrane|heme binding|iron ion binding|monooxygenase activity|oxidoreductase activity, acting on paired donors, with incorporation or reduction of molecular oxygen
CL11329Contig1	10.5979	8.51152	8.66803	6.04162	7.23175	6.18964
CL1132Contig1	0.570955	0.998737	0.952119	0.549291	0.735759	0.540443	metal ion binding|oxidoreductase activity
CL11330Contig1	0.179115	0.457614	0.26546	0.510688	0.702546	0.533373
CL11331Contig1	0.570178	0.420577	0.712818	0.120577	0.279824	0.939539	cytoplasm|cytosol|aldehyde dehydrogenase (NAD) activity|succinate-semialdehyde dehydrogenase (NAD+) activity|succinate-semialdehyde dehydrogenase [NAD(P)+] activity|gamma-aminobutyric acid catabolic process|glutamate decarboxylation to succinate
CL11332Contig1	33.8321	39.3687	31.3909	17.3129	15.6171	15.359
CL11333Contig1	0.841064	1.62766	1.09033	1.14614	0.602757	1.35299
CL11334Contig1	4.6363	2.24953	2.50991	0.712197	0	0.18427
CL11335Contig1	0.439268	0.252846	0.475425	0.777801	0.574688	1.1377
CL11336Contig1	1.81244e-89	0.194945	0.323304	1.14654	0.330576	0.410686	integral component of membrane|plasma membrane|ATP binding|ATPase activity, coupled to transmembrane movement of substances|transmembrane transport
CL11337Contig1	2.6599	1.93298	0.757025	3.20537	1.05724	0.611927
CL11338Contig1	1.01932	1.53412	1.02005	1.19985	0.223693	1.11593e-08
CL11338Contig2	0.319788	0.437469	0.519713	0.41101	1.50312e-52	0.420783
CL11339Contig1	0.164835	0.420886	0.240541	0.158836	0.159863	0.392165	cytosol|peroxisome|thiol-dependent ubiquitin-specific protease activity|free ubiquitin chain depolymerization|protein deubiquitination|ubiquitin-dependent protein catabolic process
CL1133Contig1	2.40918	0.11938	1.24499	4.30392	4.71115	4.73571	integral component of membrane|heme binding|iron ion binding|monooxygenase activity|oxidoreductase activity, acting on paired donors, with incorporation or reduction of molecular oxygen
CL11340Contig1	1.13549	0.619886	0.297497	0.171074	1.27685	0.347872	mitochondrion
CL11341Contig1	1.64673	1.02056	1.45835	4.38684	3.54651	2.14839
CL11342Contig1	0.580701	1.0632	1.40938	0.623181	0.961487	0.911777
CL11343Contig1	1.11126	0.536151	0.436984	0.632161	0.107258	0.438466
CL11344Contig1	0	0.126409	0	0.201922	0.204389	0.489384	cytoplasm|nucleus|ATP binding|small protein activating enzyme activity|protein ubiquitination
CL11345Contig1	63.1344	53.4006	60.6376	12.6374	12.4117	12.4695	chloroplast stroma|chloroplast thylakoid membrane|ferredoxin-NADP+ reductase activity|photosynthesis
CL11346Contig1	1.70955	1.34042	0.72003	5.49833	4.90579	5.00403
CL11347Contig1	47.554	46.0396	41.9297	44.2454	47.5129	41.6192	intracellular|ATP binding|protein serine/threonine kinase activity|intracellular signal transduction
CL11348Contig1	72.3138	69.2956	72.2818	13.6274	12.6635	7.49701	membrane|heme binding|iron ion binding|oxidoreductase activity, acting on paired donors, with incorporation or reduction of molecular oxygen, NAD(P)H as one donor, and incorporation of one atom of oxygen|secondary metabolite biosynthetic process
CL11349Contig1	2.28774	1.20467	1.60291	1.66332	1.06509	1.30943	chloroplast stroma|intracellular ribonucleoprotein complex|RNA binding|Group II intron splicing|mRNA processing|regulation of translation
CL1134Contig1	0.531332	0.326725	0.764622	0.953269	0.241682	3.012
CL1134Contig2	0.52549	0.397753	0.741964	0.646431	0.902828	1.51761
CL11350Contig1	1.72867	0.881042	1.39679	1.5258	1.35182	0.344761
CL11351Contig1	0.701492	1.9977	0.47016	0.841294	0.432741	1.19288
CL11352Contig1	2.14505	2.45798	1.27896	2.54842	2.87655	1.90975	catalase activity|heme binding|metal ion binding|hydrogen peroxide catabolic process|response to oxidative stress
CL11353Contig1	6.1476	4.34192	5.41644	0.850385	0.19887	1.01216
CL11354Contig1	0.496351	0.615496	0.262746	0.421417	0.951779	0.646508	chromosome, telomeric region|spliceosomal complex|transcription export complex|ATP binding|ATP-dependent RNA helicase activity|RNA binding|chromatin silencing at telomere|mRNA 3'-end processing|mRNA export from nucleus|mRNA splicing, via spliceosome|transcription elongation from RNA polymerase II promoter|transcription-coupled nucleotide-excision repair
CL11355Contig1	17.2398	19.9205	15.6048	6.85495	5.40801	7.76812
CL11356Contig1	0.896968	1.00727	0.200341	0.832357	0.378189	0
CL11357Contig1	36.2349	34.4644	33.4331	35.4947	32.7358	37.8931	chloroplast|cytosol|aminopeptidase activity|hydrolase activity
CL11358Contig1	0.61484	1.35887	0.176496	1.26631	1.69721	1.45899
CL11359Contig1	1.4359e-32	0.376457	0.199943	0.453587	0.374021	0
CL11359Contig2	1.64617	1.57942	2.75073	0.284409	1.57087e-10	0.0837414
CL1135Contig1	1.31422	0.502668	0.811371	0.713165	0.588006	0.773523
CL11360Contig1	0.217217	0.208039	0.163673	1.23032	1.66042	0.878456	hyoscyamine (6S)-dioxygenase activity|L-ascorbic acid binding|metal ion binding
CL11361Contig1	0.396995	0.213766	0.576496	0.449559	0.752619	0.570353
CL11362Contig1	0.0624159	0.0770493	0.180909	0.575638	0.293699	0.23409
CL11363Contig1	1.50894	2.3976	2.26308	2.45388	2.59292	1.71921	anchored component of membrane|integral component of membrane|plasma membrane|cell growth|cellulose microfibril organization
CL11364Contig1	0.563551	0	4.02194	6.79897	1.06167	0.560504
CL11365Contig1	0.0919358	0.573824	0.455951	0.364496	0.366125	0.629032
CL11366Contig1	0.845745	0.527259	0	0.271388	0.702914	0.140884
CL11367Contig1	1.9996	1.73331	1.79704	1.65688	1.40752	2.46032	anchored component of membrane|plasma membrane|aspartic-type endopeptidase activity|pathogenesis
CL11368Contig1	3.00673	4.17434	3.31231	0.609111	1.15086	0.519585
CL11369Contig1	1.10892	0.289254	0.341566	0.782459	1.77191	1.24741	cytosolic large ribosomal subunit|structural constituent of ribosome|cytoplasmic translation
CL1136Contig1	3.4958	2.73526	3.54202	0.575611	0.793617	1.06626	cell wall|extracellular region|serine-type endopeptidase activity
CL1136Contig2	0.918483	0.895765	0.332344	1.79096	0.420354	1.05201
CL11370Contig1	18.9401	14.8922	15.1324	3.17833	3.35499	2.90351	chloroplast|chloroplast stroma|cytosol|2-carboxy-D-arabinitol-1-phosphatase activity|phosphatase activity
CL11371Contig1	1.14553	1.97433	0.729923	0.594927	1.11132	1.15238
CL11372Contig1	0.667426	0.0620916	0.572439	0.574339	1.05377	0.714564	integral component of mitochondrial inner membrane|mitochondrial respiratory chain supercomplex|mitochondrial respiratory chain complex IV assembly
CL11373Contig1	1.43461	1.96833	2.46787	0.171631	0.34743	0
CL11374Contig1	0.776018	2.29494	0	1.25565	0.259593	0.780906
CL11375Contig1	2.40173	2.84191	2.17861	1.38009	1.42326	2.35036
CL11376Contig1	0.480417	0.46076	0.883454	0.239423	0.137817	0.318312	nuclear periphery|nucleoplasm|metal ion binding|sequence-specific DNA binding|transcription factor activity, sequence-specific DNA binding|transcription, DNA-templated
CL11377Contig1	21.1416	15.135	18.4154	15.0375	14.1986	14.6177
CL11378Contig1	18.2989	18.5203	21.2439	228.063	255.323	251.674	L-ascorbic acid binding|leucocyanidin oxygenase activity|metal ion binding|anthocyanin-containing compound biosynthetic process
CL11379Contig1	7.57379	7.56137	6.20305	6.94221	6.64362	7.94813	cytoplasm|extracellular exosome|holo-[acyl-carrier-protein] synthase activity|magnesium ion binding|lysine biosynthetic process via aminoadipic acid
CL1137Contig1	23.23	20.4298	23.832	25.5592	22.5455	24.5728	cytoplasm|cytoplasmic mRNA processing body|nucleus|nucleotide binding|RNA binding|mRNA processing|regulation of alternative mRNA splicing, via spliceosome|regulation of RNA splicing|regulation of translation|RNA splicing|seed germination
CL11380Contig1	0.493565	0	0.422689	0.882082	1.06808	0.16377
CL11381Contig1	1.03523	0.267124	1.50948e-09	1.07376	0.220733	0.10912
CL11382Contig1	0.835369	0.778883	2.57188	0.959283	1.47721	0.904219
CL11383Contig1	0.830923	0.908092	0.725469	0.768247	0	0
CL11384Contig1	1.13139	0.911084	0.997378	0.771249	1.91815	1.92095
CL11385Contig1	0.408357	0.254745	0.229811	0.393465	0.199491	0.309189	cytoplasm|nucleolus|nucleus|zinc ion binding|metal ion transport|negative regulation of flower development
CL11387Contig1	0.142293	0.274473	0.289403	0.617318	0.427225	0.490544
CL11388Contig1	1.90708	1.89768	2.08177	1.1301	1.11706	1.16693	cytoplasm|aminopeptidase activity
CL11389Contig1	29.0669	38.1241	27.3515	49.8691	45.2555	46.2427
CL1138Contig1	0.47704	0.480939	0.737332	0.403344	0.564004	0.496991	chloroplast inner membrane|integral component of membrane|plastid|inorganic phosphate transmembrane transporter activity|L-ascorbic acid transporter activity|anion transmembrane transport|xanthophyll cycle
CL11390Contig1	0.341084	0.839139	0.115633	0.169178	0.740013	0.501231	integral component of membrane|mitochondrial inner membrane|copper ion binding|thioredoxin peroxidase activity|cellular copper ion homeostasis|copper ion transport|protein complex assembly|respiratory chain complex IV assembly|response to redox state
CL11391Contig1	0.258119	0.148507	0.247828	0.124737	0.252333	0	carboxy-lyase activity|magnesium ion binding|thiamine pyrophosphate binding
CL11392Contig1	0.429273	0.295137	0.532507	0.295785	0.479315	0.177585	Mpp10 complex|nucleolus|nucleus|small-subunit processome|poly(A) RNA binding|snoRNA binding|snoRNP binding|rRNA processing
CL11393Contig1	0.0691242	0.410152	0.682028	0.496704	0.492454	0.140028
CL11394Contig1	1.22046	1.27212	0.389662	0.786815	0.368577	0.365617
CL11395Contig1	0.0626859	0.156716	0.301962	0.505773	0.169156	0.280755	COPI vesicle coat|cytosol|Golgi membrane|membrane|structural molecule activity|ER to Golgi vesicle-mediated transport|intra-Golgi vesicle-mediated transport|intracellular protein transport|retrograde vesicle-mediated transport, Golgi to ER
CL11396Contig1	0.30564	0.694972	0.617888	0.803485	0.703452	1.221
CL11397Contig1	0.365651	0.525877	0.142323	0.278019	0.425938	0.354744	Golgi membrane|integral component of membrane
CL11398Contig1	0.678333	0.69012	0.416926	0.341852	0.471346	0.7158
CL11399Contig1	1.39069e-14	4.0769e-14	2.10695e-96	1.91562	4.79232e-08	0
CL11399Contig2	0.397955	0.151016	0.286491	0.527816	0.34982	0.192466
CL1139Contig1	1.41039	0.570256	0.954677	0.870487	1.22334	1.26932
CL113Contig1	0.930727	0.502053	0.833804	0.318264	0.0425109	0.043217	methyltransferase activity
CL113Contig2	0.220124	1.07317	0.313204	0.541606	0.663487	0.359731	methyltransferase activity
CL11400Contig1	0.806432	1.02662	0.351526	0.328789	0.0832714	0.813855	mitochondrial inner membrane|mitochondrial intermembrane space protein transporter complex|metal ion binding|protein transporter activity|protein import into mitochondrial inner membrane
CL11401Contig1	1.48795	0.95521	1.56078	0.692288	0.433653	0.34646	nucleus|ATP binding|helicase activity
CL11402Contig1	0	0	0.119597	0.845271	0	0.122255
CL11403Contig1	0.366048	1.46854	0.981714	0.204614	0.487192	0
CL11404Contig1	0.5019	0	0.453737	0.0890619	0.314541	0.304406
CL11405Contig1	0.494988	0.0833773	0.554146	0.139847	0.994632	0.428915	chloroplast thylakoid|peroxidase activity|peroxiredoxin activity|cell redox homeostasis
CL11406Contig1	0.350115	0	0.953651	0.116631	0.827543	0.340246
CL11407Contig1	10.036	8.90591	10.4153	8.33976	6.02164	8.15486
CL11408Contig1	1.49366	1.78871	2.63289	0.2569	0.623202	0.463916	cytosol|intracellular|mitochondrial intermembrane space|adenylate kinase activity|ATP binding|ADP biosynthetic process|DNA replication initiation
CL11409Contig1	2.19408	0.6567	0.342164	1.69516	0.808162	0.816467
CL1140Contig1	2.26149	2.35436	2.4566	0.789683	7.82525e-23	0.328764
CL1140Contig2	1.70536	0.793199	1.72568	0.611193	0.935932	0
CL11410Contig1	2.33545	1.03074	1.74922	6.32082	7.40901	6.34172	cytoplasm|ADP binding|ATP binding|plant-type hypersensitive response|signal transduction
CL11411Contig1	0.00700609	0.289005	0.697467	0.980693	0.901408	1.49368
CL11412Contig1	0	0	1.08922	0.343	1.06052	0.344453
CL11413Contig1	4.03205	1.60349	1.31249	1.40179	0.19042	0.0932105	integral component of endoplasmic reticulum membrane|integral component of plasma membrane|membrane|cell death|cellular response to salicylic acid stimulus|defense response to bacterium, incompatible interaction|positive regulation of defense response to bacterium|positive regulation of defense response to oomycetes|protein ubiquitination|regulation of defense response to fungus|regulation of sal…
CL11414Contig1	0.267794	0	5.81313	1.94772	4.68591e-08	4.5112
CL11415Contig1	1.65842	0	1.14727	1.7865	0.616917	1.04566
CL11416Contig1	0.830037	0	0.32107	0.155646	0.789932	0.553082	integral component of peroxisomal membrane|peroxisome fission|peroxisome organization|signal transduction
CL11417Contig1	1.33148	0.21242	0.417464	0.867207	0.982571	0.332794
CL11418Contig1	1.00637	0.553384	0.737157	0.578423	0.148366	0.147663
CL11419Contig1	1.71544	0.871363	1.29371	2.84694	1.73694	1.2798
CL1141Contig1	3.14135	13.268	2.19043	3.36622	3.44997	4.38731	integral component of membrane|mitochondrial inner membrane|respiratory chain|NADH dehydrogenase (ubiquinone) activity|ATP synthesis coupled electron transport
CL1141Contig2	3.39509	11.3704	6.14881	2.0454	2.69453	3.94754	integral component of membrane|mitochondrial inner membrane|respiratory chain|NADH dehydrogenase (ubiquinone) activity|ATP synthesis coupled electron transport
CL11420Contig1	0.297142	0.834666	0.987314	0.698333	0.300415	0.204435
CL11421Contig1	0.471548	0	0.973179	0.232053	0.240117	0
CL11422Contig1	0.512568	0.162581	0.646342	0.36772	1.26227	0
CL11423Contig1	0.319875	0.550273	0.317196	0.185853	0.68614	0.188487	chloroplast|chloroplast membrane|chloroplast thylakoid membrane|integral component of membrane|metallopeptidase activity
CL11424Contig1	0.730365	0.441007	0.301268	0.216799	0.197031	0.110541	endosome|Golgi apparatus|Golgi membrane|integral component of membrane|trans-Golgi network|vacuolar membrane|S-adenosylmethionine-dependent methyltransferase activity|methylation
CL11425Contig1	8.97994e-28	0	0	0	0.554527	0.731546	endoplasmic reticulum membrane|integral component of membrane|iron ion binding|L-ascorbic acid binding|procollagen-proline 4-dioxygenase activity
CL11425Contig2	0.617947	0.219539	0.059487	0	1.2062e-05	0.342964	endoplasmic reticulum membrane|endosome|Golgi apparatus|integral component of membrane|trans-Golgi network|iron ion binding|L-ascorbic acid binding|procollagen-proline 4-dioxygenase activity
CL11426Contig1	18.701	19.6802	20.8406	20.3339	23.2737	22.0521	cytoplasm|double-stranded RNA binding|production of miRNAs involved in gene silencing by miRNA|production of siRNA involved in chromatin silencing by small RNA
CL11427Contig1	3.7845	2.29144	2.81726	3.15649	2.65541	2.19448	chloroplast|plastid|ATP binding|magnesium ion binding|shikimate kinase activity|aromatic amino acid family biosynthetic process|chorismate biosynthetic process|shikimate metabolic process
CL11428Contig1	2.99593	2.92053	0.752296	4.96174	3.0133	2.6945
CL11429Contig1	0.517221	0.662263	0.52554	0.0705679	0.117801	0.165853	Golgi apparatus|Golgi membrane|integral component of membrane|alpha-1,2-mannosyltransferase activity|cell wall mannoprotein biosynthetic process|protein N-linked glycosylation|protein O-linked glycosylation
CL1142Contig1	0.804794	0.872264	0.769408	0.293636	0.384714	0.400911
CL11430Contig1	1.01446	0.590858	1.13622	0.238757	0.0971608	0.568663
CL11431Contig1	2.26442	1.16051	1.92194	1.28441	1.30239	1.55204	glyoxalase III activity|methylglyoxal catabolic process to D-lactate via S-lactoyl-glutathione
CL11432Contig1	4.45054	1.74336	2.01428	1.11227	1.14279	0.790905
CL11433Contig1	0.125021	0	0	0.237739	0	0.0608119
CL11434Contig1	0.75644	0.439456	0.0866031	0	0.0821554	0.162276
CL11435Contig1	0.207456	0.102617	0.364125	0.0394435	0.120332	0.197666
CL11436Contig1	97.3588	101.36	109.611	6.53441	7.88016	8.70156	anchored component of membrane|plasma membrane|aspartic-type endopeptidase activity|protein catabolic process|proteolysis
CL11437Contig1	0.678162	1.16458	0.60993	0.7677	1.30952	1.00208
CL11438Contig1	0	0.73232	0.38962	0.0920466	0.374462	0.375248	chloroplast|chloroplast envelope|chloroplast photosystem I|chloroplast thylakoid|chloroplast thylakoid membrane|integral component of membrane|nucleoid|plastid chromosome|thylakoid|DNA binding|photosynthetic electron transport in photosystem I|response to abscisic acid
CL11439Contig1	0.260223	0.285733	0.281463	0.321948	0.118799	0.603974	anchored component of membrane|anchored component of plasma membrane|plasma membrane|glucan endo-1,3-beta-D-glucosidase activity|hydrolase activity, hydrolyzing O-glycosyl compounds|polysaccharide binding|carbohydrate metabolic process|defense response
CL1143Contig1	1.72193	1.22559	1.42718	0.852218	0.826408	0.945169
CL11440Contig1	6.1489	6.16849	6.84704	5.05278	4.50828	4.40705
CL11441Contig1	1.68059	2.37886	3.03259	0.999046	0.24758	0.512192
CL11442Contig1	3.96948e-17	0.105652	6.25985e-11	2.54646	2.79293	1.70001
CL11443Contig1	0	0	1.04788	0.248022	0.510843	0.257558
CL11444Contig1	0	0	0	0.715892	0.549621	0.772251	endoplasmic reticulum membrane|endosome|Golgi apparatus|integral component of membrane|trans-Golgi network|vacuolar membrane|S-adenosylmethionine-dependent methyltransferase activity|methylation
CL11445Contig1	0	0	1.01235	0	0.481529	0.716431
CL11446Contig1	0.991691	1.2439	0.792244	0.411165	0.167587	0.418374
CL11447Contig1	0.701754	2.11673	3.08057	1.71746	4.691	2.22652
CL11448Contig1	0.282741	0.420244	0.330588	0.260286	0.844754	0.80647	mitochondrial matrix|mitochondrion|cofactor binding|nucleotide binding|succinate-CoA ligase (ADP-forming) activity|succinate-CoA ligase (GDP-forming) activity|nucleoside triphosphate biosynthetic process|succinate metabolic process|succinyl-CoA metabolic process|tricarboxylic acid cycle
CL11449Contig1	18.3449	17.0168	19.7135	14.32	12.3911	15.8794	nucleus|DNA binding|transcription factor activity, sequence-specific DNA binding|positive regulation of transcription, DNA-templated|response to cold|response to freezing|stomatal lineage progression|transcription, DNA-templated
CL1144Contig1	3.1492	2.11654	2.41316	0.173774	1.36235	1.08019
CL1144Contig2	2.29018	1.0907	1.55016	1.51293	0.198173	0.253285	chloroplast|chloroplast stroma|[ribulose-bisphosphate carboxylase]-lysine N-methyltransferase activity|protein-lysine N-methyltransferase activity|peptidyl-lysine monomethylation|peptidyl-lysine trimethylation
CL11450Contig1	0.798095	0.518713	0.786588	0.345424	0.923007	0.348004	cytoplasm
CL11451Contig1	0.484717	0.981102	0.262768	0.506266	0.257661	0.257123
CL11452Contig1	0.0563428	0.0708043	7.85573e-43	2.98231	1.47683	0.807161	cytoplasm|microtubule|spindle|ATP binding|heme binding|iron ion binding|microtubule motor activity|oxidoreductase activity, acting on paired donors, with incorporation or reduction of molecular oxygen|microtubule-based movement
CL11453Contig1	2.9243	0.814114	0.765687	0.577567	0.59637	0.360766
CL11454Contig1	486.912	485.756	544.979	455.651	463.59	487.459	plasma membrane|ATP binding|metal ion binding|protein folding|response to heat
CL11455Contig1	0.987363	3.28004	2.82434	4.27022	4.1087	3.26745
CL11456Contig1	1.61986	0.601847	2.14075	0.521376	0.650986	0.542091
CL11457Contig1	19.9446	18.456	18.2086	6.83958	6.3099	5.50987
CL11458Contig1	0.817905	0.70187	0.961179	0.596007	0.579698	1.19424	integral component of membrane|long-chain fatty acid-CoA ligase activity|fatty acid biosynthetic process|lipid transport
CL11459Contig1	0.162489	0.263953	0.235607	0.110762	0.0560221	0.264196
CL1145Contig1	1.68985	1.42954	2.5078	1.69253	2.24795	3.42361	cytosol|extracellular region|intracellular|formate dehydrogenase (NAD+) activity|NAD binding|oxidoreductase activity, acting on the CH-OH group of donors, NAD or NADP as acceptor|acetate metabolic process|formate catabolic process
CL1145Contig2	2.78505	2.4194	3.27029	2.39839	1.50198	1.17638	cytosol|extracellular region|intracellular|formate dehydrogenase (NAD+) activity|NAD binding|oxidoreductase activity, acting on the CH-OH group of donors, NAD or NADP as acceptor|acetate metabolic process|formate catabolic process
CL11460Contig1	1.38554	0.879515	0.461358	0.866016	1.11964	1.11671
CL11461Contig1	19.0494	14.6212	18.8078	20.3357	18.1323	18.111	chloroplast|ATP binding|kinase activity|magnesium ion binding|potassium ion binding|pyruvate kinase activity
CL11462Contig1	10.047	12.5923	10.4856	1.25026	1.24128	1.6428	alcohol dehydrogenase (NADP+) activity|zinc ion binding|alcohol metabolic process
CL11463Contig1	4.90872	2.38265	4.52296	0.439353	1.24716	0.27732
CL11464Contig1	19.8222	20.5728	22.1767	50.2995	57.5269	57.4665	integral component of membrane|flavin adenine dinucleotide binding|squalene monooxygenase activity
CL11465Contig1	21.1937	16.9121	13.1583	16.6746	18.7157	16.6123	cytoplasm|nucleus|ATP binding|metal ion binding|polynucleotide adenylyltransferase activity|RNA binding|mRNA polyadenylation
CL11466Contig1	1.58446	1.75225	0.77671	0.828218	0.749187	0.753752
CL11467Contig1	0.303522	0.125746	0.296848	0.145817	0.345109	0.535224	cytoplasm|fungal-type vacuole|integral component of membrane|sterol esterase activity|ergosterol biosynthetic process|lipid catabolic process
CL11468Contig1	0	0	0	0.824675	0.166986	0.505271
CL11469Contig1	16.0818	10.422	16.5357	28.8298	29.5341	26.0712	nucleus|sequence-specific DNA binding|transcription factor activity, sequence-specific DNA binding|transcription, DNA-templated
CL1146Contig1	0.814892	0.32996	0.454349	0.57227	0.620395	0.549373	nucleus|core promoter proximal region sequence-specific DNA binding|sequence-specific DNA binding|transcription factor activity, sequence-specific DNA binding|anatomical structure morphogenesis|transcription, DNA-templated
CL11470Contig1	0.380238	0.359535	0.672414	1.17453	0.563347	0.374672
CL11471Contig1	3.59844	3.82581	3.1889	1.44669	0.816247	1.72289
CL11472Contig1	2.71263	1.33585	1.44609	1.37563	0.564573	0.384782
CL11473Contig1	0.487415	0.756312	0.238736	0.561228	0.458471	0.638125
CL11474Contig1	0.19477	0.182214	0.245234	0.700109	1.0106	0.38644
CL11475Contig1	3.70891	2.12127	1.82075	1.96624	2.09097	2.54809
CL11476Contig1	0.949229	0.895333	1.09238	0.20302	0.320348	0.337493
CL11477Contig1	0.420242	2.17865	1.50524	3.19074	1.85237	1.24743
CL11478Contig1	0.0776392	0.0964032	0.606348	0.0756734	0	0.228587
CL11479Contig1	6.22599	5.11561	5.85797	4.64793	4.08642	3.96725	cyclin-dependent protein kinase holoenzyme complex|nucleus|plasmodesma|cyclin-dependent protein serine/threonine kinase regulator activity|cell division|meiotic cell cycle|positive regulation of cyclin-dependent protein serine/threonine kinase activity|positive regulation of phosphorylation of RNA polymerase II C-terminal domain|positive regulation of transcription from RNA polymerase II promoter…
CL1147Contig1	14.9532	11.2041	13.6205	3.20142	2.57744	2.96176
CL1147Contig2	21.2556	12.6923	12.3047	3.73631	3.61329	2.01441
CL11480Contig1	0.76121	1.33394	1.15218	0.37143	0.511462	0.624514	cytoplasm|kinase activity|phosphotransferase activity, alcohol group as acceptor|carbohydrate metabolic process|phosphorylation
CL11481Contig1	1.21852	1.3955	2.59175	1.55017	1.10819	2.05796
CL11482Contig1	0.281302	0.244274	0.476178	0.339255	0.618522	0.441662
CL11483Contig1	0.0861484	0.761439	0.225355	6.00913e-22	5.6751e-44	0.221545
CL11484Contig1	9.69706	6.25123	10.4499	7.99845	8.43058	8.07778	ATP binding|ATP-dependent RNA helicase activity|RNA binding|RNA secondary structure unwinding
CL11485Contig1	26.5083	25.86	26.3272	2.97567	3.96584	4.20419	integral component of membrane|plasma membrane
CL11486Contig1	26.6632	29.0512	23.2324	30.1185	27.4835	28.8724	box H/ACA scaRNP complex|box H/ACA snoRNP complex|box H/ACA telomerase RNP complex|Cajal body|nucleolus|box H/ACA snoRNA binding|telomerase RNA binding|polar nucleus fusion|positive regulation of telomerase RNA localization to Cajal body|rRNA pseudouridine synthesis|snRNA pseudouridine synthesis|telomere maintenance via telomerase
CL11487Contig1	0.607883	0.317152	0.103795	1.22753	5.09284e-12	0.208382
CL11488Contig1	1.02872	1.04943	1.24235	2.88612	2.66468	3.08903	chloroplast|chloroplast stroma|plastid|3 iron, 4 sulfur cluster binding|flavin adenine dinucleotide binding|FMN binding|glutamate synthase (NADH) activity|iron ion binding|ammonia assimilation cycle|developmental growth|glutamate biosynthetic process|L-glutamate biosynthetic process|response to cadmium ion|response to cytokinin
CL11489Contig1	2.15048	1.80075	2.88377	1.94063	2.82224	2.21439	glucose-6-phosphate dehydrogenase activity|NADP binding|glucose metabolic process|pentose-phosphate shunt
CL1148Contig1	5.49443e-20	9.03018e-21	3.70553e-19	2.14876e-17	4.43432e-17	2.57408e-23	cell septum|cytosol|fungal-type cell wall|ATP binding|protein folding|response to stress
CL11490Contig1	3.16359	3.16688	3.19424	2.59653	1.98927	3.38007
CL11491Contig1	0.695666	1.22151	0.553677	0.396083	0	0.548981
CL11492Contig1	0.557513	0.872793	0.924035	0.361159	0.184382	0.273097	FMN binding|oxidoreductase activity, acting on the CH-NH group of donors, NAD or NADP as acceptor
CL11493Contig1	1.71318	1.93481	1.66953	1.54678	1.16417	1.83857
CL11494Contig1	1.22705	1.6917	1.49186	1.59837	0.811104	1.25435	cytosol|nucleus|primary shoot apical meristem specification|regulation of transcription, DNA-templated|transcription, DNA-templated
CL11495Contig1	0.288051	0.704551	1.30489	0.451087	0.543165	0.832376	chloroplast|chloroplast stroma|aminopeptidase activity|manganese ion binding|metalloexopeptidase activity
CL11496Contig1	7.94104	6.16418	3.58749	8.14165	4.38761	5.75472
CL11497Contig1	0.354333	0.547674	0.515557	0	0.085477	0.338081	chloroplast|chloroplast stroma|integral component of membrane|plant-type cell wall|plasma membrane|pollen tube|ATP binding|kinase activity|protein serine/threonine kinase activity|protein autophosphorylation|zygote asymmetric cell division|zygote asymmetric cytokinesis in embryo sac
CL11498Contig1	0.923479	0.109431	0.0915751	0.967639	0.292526	0.482264	nucleus|Prp19 complex|U2-type catalytic step 1 spliceosome|U2-type catalytic step 2 spliceosome|DNA binding|metal ion binding|mRNA binding|nucleotide binding|pre-mRNA binding|U6 snRNA binding|defense response to bacterium|spliceosomal snRNP assembly
CL11499Contig1	0.303376	2.33434e-10	0.0883945	1.53474	1.15392	0.568767
CL1149Contig1	139.098	128.216	147.937	259.115	285.796	296.169	ATP binding
CL1149Contig2	49.6612	45.5765	61.6328	92.3963	95.037	104.162	apoplast|cell wall|chloroplast|cytoplasm|cytosol|cytosolic ribosome|Golgi apparatus|membrane|nucleolus|nucleus|plasma membrane|plasmodesma|vacuolar membrane|ATP binding|protease binding|defense response to bacterium|defense response to fungus|defense response to other organism|negative regulation of seed germination|regulation of transcription, DNA-templated|response to cadmium ion|response to co…
CL114Contig1	0.573564	0.190364	0.374287	0.308651	0.445276	0.206497	heme binding|molybdenum ion binding|molybdopterin cofactor binding|nitrate reductase (NADH) activity|nitrate reductase (NADPH) activity|nitrate assimilation|nitric oxide biosynthetic process
CL114Contig2	0.417366	0.535596	1.92263	0.20141	0.485131	1.11833
CL11500Contig1	0	0	0	1.55029	1.06081	1.3843	aspartic-type endopeptidase activity|ATP binding|nucleic acid binding|zinc ion binding|DNA integration
CL11501Contig1	30.6056	34.6375	40.6532	14.9526	20.6611	22.2443	integral component of membrane|nuclear membrane|plasma membrane|amino acid transmembrane transporter activity|symporter activity|amino acid transmembrane transport|basic amino acid transport
CL11502Contig1	13.3562	13.6824	12.012	8.93083	8.77759	10.8899	nucleus|chromatin binding|metal ion binding|DNA methylation|gene silencing by RNA|methylation-dependent chromatin silencing
CL11503Contig1	0.707165	1.0778	0.445814	0.765537	0.338543	0.924661	mitochondrial inner membrane|mitochondrial intermembrane space|metal ion binding|protein transporter activity|protein import into mitochondrial inner membrane
CL11504Contig1	9.58255	6.84164	7.61989	7.98961	7.98239	6.12546
CL11505Contig1	1.59808	1.48581	1.44596	1.81701	1.93821	0.790628	chromosome|cytosol|nucleus|DNA binding|DNA topoisomerase activity|DNA topoisomerase type I activity|zinc ion binding|chromosome segregation|DNA repair|DNA topological change|meiotic nuclear division|mitotic nuclear division|resolution of meiotic recombination intermediates
CL11506Contig1	60.1556	59.4887	57.0407	39.2967	39.8536	45.0645	plasma membrane|metal ion binding|protein serine/threonine phosphatase activity
CL11507Contig1	1.73568	2.01536	0.674365	0.80412	1.52277	1.26251	mitochondrial matrix|mitochondrion
CL11508Contig1	1.55857	1.10526	1.86487	1.24212	1.69718	1.20165
CL11509Contig1	3.41736	0.363429	1.60389	2.28343	1.12197	0.56377
CL1150Contig1	136.258	144.038	150.812	209.73	204.004	207.856	mannitol dehydrogenase activity|zinc ion binding
CL1150Contig2	84.099	78.8937	86.8665	229.36	246.434	236.288	mannitol dehydrogenase activity|zinc ion binding
CL11510Contig1	163.773	157.024	179.287	288.312	318.964	332.951	nucleus|hydrolase activity|floral organ morphogenesis|gibberellic acid mediated signaling pathway|gibberellin mediated signaling pathway|metabolic process|positive regulation of gibberellic acid mediated signaling pathway|response to gibberellin
CL11511Contig1	0.130268	0.330441	0.0635631	0.235521	0.774009	0.421998	extracellular region|phosphoric diester hydrolase activity|lipid metabolic process
CL11512Contig1	302.385	313.314	356.314	494.26	594.067	540.91	adenosylhomocysteinase activity|NAD binding|one-carbon metabolic process|S-adenosylhomocysteine catabolic process
CL11513Contig1	14.9921	13.9508	16.8392	30.6589	34.7391	34.376	integral component of membrane|ATP binding|ATPase activity
CL11514Contig1	0.455947	0	0.656113	0	0.212722	0.748552	extracellular region|aspartic-type endopeptidase activity|pathogenesis
CL11514Contig2	1.06211	0.285859	0	0.106194	0	0.110284	extracellular region|aspartic-type endopeptidase activity|pathogenesis
CL11515Contig1	28.981	30.773	31.6965	35.3812	36.2054	36.8809	endoplasmic reticulum membrane|integral component of membrane|heme binding|iron ion binding|monooxygenase activity|oxidoreductase activity, acting on paired donors, with incorporation or reduction of molecular oxygen
CL11516Contig1	2.01453	1.25988	1.81847	14.2147	19.8246	14.8926	cell periphery|cell wall|extracellular region|aspartyl esterase activity|pectinesterase activity|pectinesterase inhibitor activity|cell wall modification|pectin catabolic process|response to brassinosteroid|response to cold|response to fungus
CL11517Contig1	0.606246	0.409787	0.86919	0.716114	0.387022	1.16982	cell wall|cytosol|nuclear envelope|nuclear pore|nucleolus|nucleoplasm|nuclear localization sequence binding|protein transporter activity|NLS-bearing protein import into nucleus|protein import into nucleus
CL11518Contig1	7.45851	5.63443	8.79728	8.6987	8.1404	7.36277	nucleus|regulation of transcription, DNA-templated|transcription, DNA-templated
CL11519Contig1	0.335948	1.83909	3.34142	3.80386e-42	5.35011e-21	5.04492e-20
CL11519Contig2	1.44489	0.107756	0.404783	1.35297	2.65638	0.739774
CL1151Contig1	0.0916157	0.194957	0.310255	0.345372	0.345311	0.236744	cytoplasm|membrane|phosphatidylinositol binding|protein transport
CL11520Contig1	5.25555	4.3372	3.7106	5.85583	5.86561	6.52135	metal ion binding|protein serine/threonine phosphatase activity|protein dephosphorylation
CL11521Contig1	0.488106	0.606316	0.899918	0.356749	0.360211	0.206645	cytoplasm|phagocytic vesicle|S-adenosylmethionine-dependent methyltransferase activity|methylation
CL11522Contig1	1.56589	1.44786	1.88753	0.297294	0.172548	0.830186
CL11523Contig1	0.415149	0.667129	1.24846	0.672022	0.915214	0.574741
CL11524Contig1	1.09698	0.688067	0.761914	0.534499	0.435258	1.19423	integral component of membrane|plasma membrane
CL11525Contig1	0.0863207	0	0	0.808027	2.67583	0.335294
CL11526Contig1	0.0898049	0.676534	1.05047	4.408	4.95884	4.53467	endoplasmic reticulum membrane|integral component of membrane|hydroxymethylglutaryl-CoA reductase (NADPH) activity|NADP binding|coenzyme A metabolic process|isoprenoid biosynthetic process
CL11527Contig1	0.894604	0.14299	0.232565	0.890451	0.34909	0.568662
CL11528Contig1	0.0889198	0.428567	0.0854936	0.166363	0	0.169139
CL11529Contig1	8.84959	7.32166	10.5583	5.66221	6.27977	6.43725	nucleus|nucleotide binding|RNA binding|cell differentiation|flower development
CL1152Contig1	13.2798	13.7716	12.5469	16.2551	14.4814	15.1473	Golgi membrane|nucleus|perinuclear region of cytoplasm|GTP binding|GTPase activity
CL1152Contig2	0.978006	0.864792	0.986605	2.16517	2.02296	1.21413	nucleus|cell cycle|cell division
CL11530Contig1	1.14857	0.348717	0.32497	0.0463303	0.140626	0.179027
CL11531Contig1	0.261771	0	0	0	0	0
CL11531Contig2	16.5486	16.3064	16.2158	10.6458	12.4019	12.5774
CL11532Contig1	0.340267	0.573945	0.394416	0.164547	0.166905	0.272181	cytoplasm|cytosol|Mst2 histone acetyltransferase complex|nucleus|phosphatase activity|cellular response to DNA damage stimulus|covalent chromatin modification
CL11533Contig1	3.19924	0.928168	4.07706	0.274339	0.431859	0.425628
CL11534Contig1	0.156751	0.0499202	0.236157	0.103137	0.439657	0.179839	cytosol|nuclear chromatin|histone binding|DNA replication-independent nucleosome assembly
CL11535Contig1	1.69569	0.26573	1.4655	4.9884	2.57985	2.73895	integral component of membrane|mitochondrial inner membrane|calcium channel activity|uniporter activity
CL11535Contig2	5.149	5.18656	5.34225	7.89757	8.32371	9.20581	integral component of membrane|mitochondrial inner membrane|calcium channel activity|uniporter activity
CL11536Contig1	1.1558	0.894453	1.48172	0.24632	0.752302	0.432779	integral component of membrane|ATP binding|calcium ion binding|calmodulin-dependent protein kinase activity|nodulation
CL11537Contig1	79.7165	68.2789	89.5492	60.3617	63.6985	60.3184	nucleus|DNA binding|metal ion binding|transcription factor activity, sequence-specific DNA binding|flower development|regulation of transcription, DNA-templated|transcription, DNA-templated
CL11538Contig1	0.505486	0.374873	0.539163	0.080454	0.123044	0	dioxygenase activity|metal ion binding
CL11539Contig1	80.3578	62.2852	64.0258	40.8264	34.5035	33.1409
CL1153Contig1	0.106575	0.0630243	0.056163	0.0644452	0.0330178	0	metal ion binding|RNA-directed DNA polymerase activity|Type II site-specific deoxyribonuclease activity|DNA recombination|nucleic acid phosphodiester bond hydrolysis|reverse transcription involved in RNA-mediated transposition|transposition, RNA-mediated
CL1153Contig2	0.697209	0.224699	0.136843	0	0	0
CL11540Contig1	0.153682	0.238363	0.488143	0.321408	0.360348	0.0714462	mitochondrial inner membrane|mitochondrion|GTP binding|GTPase activity|mitochondrial translation|ribosome biogenesis
CL11541Contig1	0.0636084	0.560755	0	0	0	0	endoplasmic reticulum|integral component of membrane|transmembrane transporter activity|transmembrane transport
CL11542Contig1	0.0412829	0.25348	0.120308	0.19669	0.316945	0.274941	cytosolic proteasome complex|nuclear proteasome complex|proteasome regulatory particle, base subcomplex|ATP binding|ATPase activity|proteasome-activating ATPase activity|TBP-class protein binding|ER-associated ubiquitin-dependent protein catabolic process|positive regulation of protein catabolic process|positive regulation of RNA polymerase II transcriptional preinitiation complex assembly|protea…
CL11543Contig1	1.1923	1.0716	1.03767	0.52053	0.462136	0.531493
CL11544Contig1	11.1623	6.41245	5.47459	4.31111	4.49911	2.97814	eukaryotic translation initiation factor 2B complex|GTP binding|guanyl-nucleotide exchange factor activity|translation initiation factor activity|regulation of translational initiation
CL11545Contig1	246.464	258.63	248.165	128.818	127.132	131.75	cytosolic proteasome complex|membrane|nuclear proteasome complex|nucleus|proteasome complex|ATP binding|proteasome-activating ATPase activity|TBP-class protein binding|ER-associated ubiquitin-dependent protein catabolic process|female gamete generation|innate immune response|lateral root formation|leaf morphogenesis|maintenance of root meristem identity|male gamete generation|meristem growth|meri…
CL11546Contig1	0.0382145	0.469184	0.118176	0.874842	0.161186	0.193633	nuclear chromatin|nuclear nucleosome|nucleus|DNA binding|chromosome condensation|negative regulation of chromatin silencing|negative regulation of DNA recombination|nucleosome assembly|regulation of transcription, DNA-templated
CL11547Contig1	2.15039	4.0234	2.0026	1.10186	1.51977	1.32227	chloroplast|monooxygenase activity|ribulose-bisphosphate carboxylase activity|photorespiration|reductive pentose-phosphate cycle
CL11548Contig1	0.14979	0	0.1087	0.28891	0.216678	0.17939
CL11549Contig1	5.48775	6.50709	7.20696	0.687337	1.09929	0.708156	integral component of membrane|nuclear membrane|nuclear pore|mRNA transport|protein transport
CL1154Contig1	12.7393	11.6188	13.8823	7.27756	7.69079	5.10743	extracellular space|serine-type carboxypeptidase activity|brassinosteroid mediated signaling pathway|proteolysis|proteolysis involved in cellular protein catabolic process
CL1154Contig2	0.725204	1.41206	0.384417	1.09337	0.0603645	1.21393e-18	extracellular space|serine-type carboxypeptidase activity|brassinosteroid mediated signaling pathway|proteolysis|proteolysis involved in cellular protein catabolic process
CL11550Contig1	4.8429	3.33413	8.49424	7.09915	12.3863	12.7767	integral component of membrane|fatty acid elongase activity|cellular response to abscisic acid stimulus|fatty acid elongation|very long-chain fatty acid biosynthetic process
CL11551Contig1	14.2808	13.6088	14.6858	10.021	9.32504	9.67859	GTPase activator activity|metal ion binding
CL11552Contig1	4.23333	3.58281	3.77716	2.13075	1.98273	2.06383	nucleus|DNA binding|lipid binding|sequence-specific DNA binding|transcription factor activity, sequence-specific DNA binding|cotyledon development|epidermal cell differentiation|seed germination|transcription, DNA-templated
CL11553Contig1	18.3188	14.3649	16.6196	76.8258	72.183	72.7956
CL11554Contig1	0.762972	0.679011	0.733841	0.963441	0.530468	0.85087	mitochondrial inner membrane|2 iron, 2 sulfur cluster binding|ferrochelatase activity|metal ion binding|heme biosynthetic process
CL11555Contig1	41.9888	31.5867	35.5918	52.4954	50.6928	47.7861	extracellular region|acid phosphatase activity|metal ion binding
CL11556Contig1	64.318	60.7618	66.3362	279.604	281.823	267.732	endoplasmic reticulum|flavonoid 3',5'-hydroxylase activity|heme binding|iron ion binding|anthocyanin-containing compound biosynthetic process
CL11557Contig1	18.9968	19.205	21.9797	41.179	41.3742	43.8519	chloroplast|6-phosphofructokinase activity|ATP binding|metal ion binding|fructose 6-phosphate metabolic process|glycolytic process
CL11558Contig1	11.7966	12.4063	10.0285	7.83685	6.08393	4.84027
CL11559Contig1	9.88667	4.41728	9.33368	6.36003	10.664	13.2869	cytosol|cytosolic large ribosomal subunit|structural constituent of ribosome|cytoplasmic translation|ribosomal large subunit assembly|translation
CL1155Contig1	0.849037	0.146109	1.43192	0.378554	0.770607	0.827629
CL11560Contig1	0.554379	0.387728	0.588387	0.471732	1.08828	0.429353	actin cortical patch|membrane|clathrin binding|phosphatidylinositol-4,5-bisphosphate binding|ubiquitin binding|actin cortical patch assembly|actin filament organization|endocytosis
CL11561Contig1	0.193229	0.482194	0.0634579	0.263293	0.597959	0.523231	cytosol|hydrolase activity, hydrolyzing N-glycosyl compounds|cellular response to drug|cytokinin biosynthetic process|response to purine-containing compound
CL11562Contig1	1.77927	1.16412	1.3419	1.84223	1.61308	1.72524
CL11563Contig1	1.1492	1.38114	1.66853	1.16606	1.42669	1.68902	chloroplast|chloroplast stroma|plastid|4 iron, 4 sulfur cluster binding|ADP-ribose pyrophosphohydrolase activity|iron-sulfur cluster binding|lyase activity|metal ion binding|response to vitamin B1|thiamine biosynthetic process|thiamine diphosphate biosynthetic process
CL11564Contig1	0.351029	0.113261	0.696588	1.61561	0.347406	1.51901
CL11565Contig1	0.0709754	0.0902398	2.36268e-08	1.54804	3.00095	1.36128	Golgi apparatus|Golgi membrane|integral component of membrane|plasma membrane|cellulose synthase (UDP-forming) activity|cellulose synthase activity|cell wall organization|cellulose biosynthetic process|plant-type primary cell wall biogenesis
CL11566Contig1	0.30718	0.287685	0.0774142	0.520258	0.461708	0.538047	mitochondrion
CL11567Contig1	0.447912	0.719441	0.72864	0.164688	0.792532	0.418361
CL11568Contig1	0	0	0	0.952198	0.176399	0.0902238
CL11569Contig1	0.302718	0.0592776	0.10175	0.0538589	0.593834	0.157128
CL1156Contig1	8.65982	19.4452	8.57947	3.54393	4.42554	3.99584	nucleus|DNA binding|transcription factor activity, sequence-specific DNA binding|ethylene-activated signaling pathway|response to chitin|transcription, DNA-templated
CL11570Contig1	1.30628	1.0411	1.16342	0.654546	0.919869	0.753401	integral component of membrane|transport vesicle|myosin binding
CL11571Contig1	0.85237	0.648922	0.889647	0.658915	0.59524	1.21259	cyclopentanone monooxygenase activity|flavin adenine dinucleotide binding|N,N-dimethylaniline monooxygenase activity|NADP binding|cyclopentanol catabolic process
CL11572Contig1	0.275856	0.340724	0.0922919	0	0.0929894	0.723387	cytosol|NatC complex|nucleus|peptide alpha-N-acetyltransferase activity|N-terminal protein amino acid acetylation
CL11573Contig1	0.286352	0.341166	1.61199	0.471623	0.686498	1.04117	peptide-methionine (S)-S-oxide reductase activity|protein repair|response to oxidative stress
CL11574Contig1	14.0189	11.7531	13.0612	5.75615	6.46649	5.08404	cytoplasm|GTP binding|GTPase activity|translation elongation factor activity
CL11575Contig1	0.29068	0.250672	0.146707	0.539647	0.595376	0.600243	endonuclease activity|metal ion binding|RNA-directed DNA polymerase activity|DNA recombination
CL11576Contig1	0.836441	1.52799	1.09615	0.460034	0.83489	0.480475
CL11577Contig1	0.776628	0.993594	1.56677	4.27326	1.46325	0.249324
CL11578Contig1	0.251031	0.322203	0.25157	1.39202	0.352816	0.593946
CL11579Contig1	0.0925344	0.470305	0.375328	3.33772	1.90877	2.73935
CL1157Contig1	0.0941328	0.714243	0.581924	0.235761	0.657452	0.424282	cytosol|plasmodesma|dTDP-glucose 4,6-dehydratase activity|isomerase activity|oxidoreductase activity|UDP-glucose 4,6-dehydratase activity|UDP-L-rhamnose synthase activity|auxin efflux|cell differentiation|cell wall organization|flavonol biosynthetic process|regulation of cell proliferation|UDP-rhamnose biosynthetic process
CL11580Contig1	2.25298	0.970971	3.04927	2.05719	1.05901	0.357876
CL11580Contig2	1.26046	2.16914	0.694323	0.987278	1.23699	0.676288
CL11581Contig1	0.349055	0.902554	0.489558	0.57219	0.825401	1.01228
CL11582Contig1	0.0609608	0.447196	0.377817	1.02488	0.489482	0.243655
CL11584Contig1	0.822091	1.01669	1.45443	2.23727	1.69108	1.75726	integral component of membrane|plasma membrane|nitrate transmembrane transporter activity|symporter activity|auxin-activated signaling pathway|nitrate assimilation|nitrate transport|oligopeptide transport|response to herbicide|response to nitrate|response to water deprivation
CL11585Contig1	0.561521	0.553585	0.432671	0.405537	1.03966	0.47539
CL11586Contig1	2.70965	2.60315	2.31244	1.77829	1.74641	1.14109	ATP binding|damaged DNA binding|DNA-dependent ATPase activity|metal ion binding|DNA repair
CL11587Contig1	0.112619	0.410408	0.164153	0.260342	0.105154	0.479749	chloroplast|plastoglobule|diacylglycerol O-acyltransferase activity|phytol metabolic process|triglyceride biosynthetic process
CL11588Contig1	130.834	133.957	142.88	167.701	170.142	176.084	endoplasmic reticulum|endoplasmic reticulum membrane|integral component of membrane|P-P-bond-hydrolysis-driven protein transmembrane transporter activity|posttranslational protein targeting to membrane, translocation
CL11589Contig1	0.688739	0.857548	1.05595	9.80676	11.7939	10.5794	chloroplast stroma|3-oxoacyl-[acyl-carrier-protein] synthase activity|fatty acid biosynthetic process
CL1158Contig1	0.315792	0.2589	0.853763	0.319518	1.59908	0.432407
CL1158Contig2	0.280948	0.478316	0.684276	0.68686	0.876626	0.230029	nucleus|2 iron, 2 sulfur cluster binding|ATP binding|helicase activity|metal ion binding|protein homodimerization activity|chromatin silencing|gene silencing by RNA|maintenance of chromatin silencing|transcription, DNA-templated
CL11590Contig1	7.34726	6.55832	7.46362	12.15	10.881	9.67946
CL11591Contig1	3.13776	1.26642	2.36797	4.56226	5.13306	3.14762
CL11592Contig1	0.280065	0	0.330034	0.993648	0.508326	0.503468
CL11593Contig1	0.621829	1.20688	1.02998	0.605688	0.441532	1.02106
CL11593Contig2	0.603356	3.20048e-37	0.206885	0.335081	1.00942	0.560862
CL11594Contig1	0.517338	0.253905	0.516529	0.253297	0.305532	0.248892
CL11595Contig1	176.602	179.977	177.698	271.552	280.801	291.544	integral component of membrane|membrane|plasma membrane|symporter activity|amino acid transmembrane transport|amino acid transport
CL11596Contig1	0.756145	1.02101	0.637628	1.28223	0.356745	0.982673
CL11597Contig1	55.0608	45.6079	54.3112	75.4116	85.1646	90.6806	clathrin-coated vesicle|early endosome|Golgi apparatus|integral component of membrane|clathrin heavy chain binding|clathrin-dependent endocytosis
CL11598Contig1	8.40953	7.52782	8.36833	12.3655	11.2671	13.3082	Golgi apparatus|Golgi membrane|integral component of membrane|acetylglucosaminyltransferase activity|glucuronosyltransferase activity|cell growth
CL11599Contig1	19.211	17.1198	21.6025	11.2181	15.6283	15.8204	cytoplasm|cytoplasmic mRNA processing body|cytosol|nucleus|N6-methyladenosine-containing RNA binding|poly(A) RNA binding|positive regulation of cap-independent translational initiation|regulation of mRNA stability
CL1159Contig1	2.12093	0.793173	1.46582	0.593154	0.654581	0.418186
CL115Contig1	1.83058	0.836984	1.78035	0.192879	0.845809	0.0986844	nucleus|DNA binding|transcription factor activity, sequence-specific DNA binding|mucilage biosynthetic process involved in seed coat development|regulation of gene expression|seed coat development|transcription, DNA-templated|trichome morphogenesis
CL115Contig2	2.41103	5.21584	2.6434	2.08312	2.93485	2.74721	nucleus|DNA binding|transcription factor activity, sequence-specific DNA binding|mucilage biosynthetic process involved in seed coat development|regulation of gene expression|seed coat development|transcription, DNA-templated|trichome morphogenesis
CL11600Contig1	79.5635	76.1397	79.0919	99.2329	107.867	111.578	cytosol|nucleus|plasmodesma|proteasome complex|proteasome regulatory particle, lid subcomplex|structural molecule activity|proteasome assembly|protein catabolic process|response to cadmium ion
CL11601Contig1	4.04957	1.97644	2.65443	2.96182	2.25905	1.58688
CL11602Contig1	0.232241	0.282606	0.330689	0.215659	0.162586	0.167422
CL11603Contig1	0.989626	1.57263	1.77316	1.11435	1.1568	1.71534
CL11604Contig1	0.768702	1.38652	1.42821	0.0612321	0.239985	0.131346
CL11604Contig2	3.46223	2.96916	4.90005	0.397782	0.41795	0.845344	atf1-pcr1 complex|nuclear chromatin|nucleus|double-stranded DNA binding|recombination hotspot binding|RNA binding|RNA polymerase II core promoter proximal region sequence-specific DNA binding|transcriptional activator activity, RNA polymerase II core promoter proximal region sequence-specific binding|activation of reciprocal meiotic recombination|fungal-type cell wall organization or biogenesis|m…
CL11605Contig1	0.526362	1.13867	0.983049	0.418856	0.0870106	0
CL11606Contig1	1.8579	1.40271	1.6396	1.70654	1.47554	1.71034	mitochondrion
CL11607Contig1	0.870771	1.36797	0.62934	0.372155	0.377626	0.872894
CL11608Contig1	24.1089	22.1818	23.6984	7.2806	7.30179	6.545	chloroplast|plastoglobule|ATP binding|kinase activity
CL11609Contig1	1.1204	2.07611	1.24294	0.83222	1.08266	1.58277	integral component of membrane|mitochondrial inner membrane|mitochondrion|ribosome binding|cellular metal ion homeostasis|protein insertion into mitochondrial membrane
CL1160Contig1	0.299092	0.823524	0.931337	0.55465	0.97902	0.526346
CL11610Contig1	1.0674	1.09019	1.09791	0.779255	1.71457	0.458683
CL11611Contig1	0.935899	0.81411	0.916156	0.435211	0.362536	0.265284	fungal-type vacuole|fungal-type vacuole membrane|integral component of membrane|calcium:proton antiporter activity|metal ion binding|potassium:proton antiporter activity|calcium ion transport|cellular calcium ion homeostasis|transmembrane transport
CL11612Contig1	1.11044	0.728289	1.27394	0.747181	0.910011	0.373468
CL11613Contig1	0.346718	0	0.564112	0.582407	0.118119	0.352088	L-isoleucine transaminase activity|L-leucine transaminase activity|L-valine transaminase activity|branched-chain amino acid biosynthetic process|toxin biosynthetic process
CL11613Contig2	0	0.138017	0	0.538111	0.332478	0.110738	L-isoleucine transaminase activity|L-leucine transaminase activity|L-valine transaminase activity|branched-chain amino acid biosynthetic process|toxin biosynthetic process
CL11614Contig1	0	0.657447	0.286789	0.363091	0.0534513	0.319289
CL11615Contig1	24.1504	21.6717	23.5261	44.092	44.3937	41.8652	cell death|immune response|plant-type hypersensitive response|regulation of salicylic acid metabolic process
CL11616Contig1	1.10969	0.859556	2.51771	0.0974483	0.10269	0.109172
CL11617Contig1	0.665585	0.992646	1.03056	1.39154	0.792785	0.831616
CL11618Contig1	10.1763	10.5249	11.0721	13.1506	13.3285	13.3889	nucleus|mRNA binding|protein homodimerization activity|translation initiation factor activity
CL11619Contig1	0	0.821878	0.812355	0	0.379629	0.264859
CL11619Contig2	0.345334	1.50145	0	0	0.49033	0.493412
CL1161Contig1	1.02517	1.55238	1.38453	6.35608	5.16518	4.51118
CL1161Contig2	1.36207	1.596	1.14326	2.28008e-30	1.11034e-29	0.192479
CL11620Contig1	0.40088	0.0918386	0.453573	0.107418	0.241671	0.224302
CL11621Contig1	44.4685	49.4049	52.1068	2.41302e-10	5.80286e-15	1.39491e-21	Golgi apparatus|GTPase activator activity|metal ion binding|embryo development ending in seed dormancy|pollen development
CL11622Contig1	1.89451	0.948396	1.41046	0.897487	0.091608	0.558448
[truncated: 84,302 more rows]

## Sheet: S1 vs S3转录组数据
id	fpkm_Sample_qingguo_1	fpkm_Sample_qingguo_2	fpkm_Sample_qingguo_3	fpkm_Sample_languo_1	fpkm_Sample_languo_2	fpkm_Sample_languo_3	GO.term
CL10000Contig1	0.124914	0.0382267	0.42414	0.270441	0.0308746	0.149542
CL10001Contig1	0.0662485	0.246638	7.9e-21	1.22863	0.904707	0.901307	aspartic-type endopeptidase activity|ATP binding|nucleic acid binding|zinc ion binding|DNA integration
CL10002Contig1	1.02215	0.657684	0.170123	0.648313	0.497674	2.16303
CL10003Contig1	1.25175	1.79391	1.39198	0.552031	0.583854	0.645418	integral component of membrane
CL10004Contig1	5.87464	7.44923	7.75433	8.09268	7.67316	7.91827	ATP binding|protein serine/threonine kinase activity
CL10005Contig1	1.91979	1.6188	1.89453	1.40472	1.46704	1.10819
CL10006Contig1	0.141191	0.51437	0.739687	0.443813	0.779535	0.464419
CL10007Contig1	1.02853	0.656006	1.25813	0.0707884	0	0.14526	integral component of membrane|vacuolar membrane|ATP binding|ATPase activity, coupled to transmembrane movement of substances|xenobiotic-transporting ATPase activity
CL10008Contig1	5.98862	5.35799	5.54359	3.54338	3.03549	3.52283
CL10009Contig1	1.21136	0.465293	2.36603	0.178126	0.265856	1.86817
CL1000Contig1	0.158702	0.232338	0.447282	0.549327	0.362775	0.592464	cytosol|mitotic spindle|protein phosphatase type 2A complex|protein phosphatase regulator activity|negative regulation of GTPase activity|negative regulation of septation initiation signaling|positive regulation of protein dephosphorylation|regulation of protein phosphatase type 2A activity
CL10010Contig1	0.424346	0.523226	0.521652	0.166281	0.17143	0.0860023
CL10011Contig1	0.342063	0.51117	0.915627	0.451705	0.545155	0.770942	chloroplast|chloroplast stroma|cytosol|2-carboxy-D-arabinitol-1-phosphatase activity|phosphatase activity
CL10012Contig1	0.400377	0.899543	0.545004	2.12007	2.0955	2.07134	cytoplasm|nucleus|ATP binding|MAP kinase activity|regulation of transcription, DNA-templated|transcription, DNA-templated
CL10013Contig1	44.2286	46.0481	49.7256	38.4883	38.1472	37.5137
CL10014Contig1	0.861521	0.378854	0.657737	0.635987	1.45614	1.57582
CL10015Contig1	0.480023	0	0.470491	0.660061	0.930915	0.692002
CL10016Contig1	152.011	167.885	148.386	5.95764	6.22246	5.60565
CL10017Contig1	0.479538	0.663479	0.446535	1.98275	2.21556	3.3683
CL10018Contig1	2.14456	1.28214	2.03429	0.143167	0.523888	0.976702
CL10019Contig1	0.739547	1.12986	1.0426	2.11779	1.33605	0.736247
CL1001Contig1	1.32204	0.475041	0.343847	0.443374	0.695937	1.56735
CL1001Contig2	1.49696	0.819254	0.450597	0.529578	1.61929	1.56194
CL10020Contig1	1.33164	1.37186	1.50729	1.51748	1.4156	1.66126
CL10021Contig1	2.18713e-12	3.23331e-14	0.0580496	0.333128	1.43006e-28	4.82315e-05
CL10021Contig2	0.775287	0.563196	0.419613	0.188477	0.970673	0.108671
CL10022Contig1	0.707585	0.60438	0.159549	1.39407	1.3435	0.559836
CL10023Contig1	0.232697	0.163495	0.715823	7.95491e-15	0.546155	0.146696
CL10025Contig1	0.675836	0.962704	0.488011	1.31985	1.15084	1.2423
CL10026Contig1	3.02895	1.6222	2.61371	1.0879	1.11577	2.38156
CL10027Contig1	0.104521	1.35581	0.651265	0.540856	0.648602	0.441674
CL10028Contig1	13.5009	16.3897	12.0196	9.52894	14.9577	14.9592	cytoplasm|mitochondrial large ribosomal subunit|rRNA binding|structural constituent of ribosome|mitochondrial translation|ribosomal large subunit assembly|translation
CL10029Contig1	0.869745	1.08987	1.55693	0.743931	1.71079	1.87966
CL1002Contig1	0.726973	0.425204	0.50416	0.376722	0.370408	0.478902
CL10030Contig1	0.168119	0	0.995371	0.168297	0.667353	1.33677
CL10030Contig2	0	0	0	1.3505	0.378939	0
CL10031Contig1	0.0737667	0.221604	0.389994	0.369244	0.345683	0.238646	endoplasmic reticulum|endoplasmic reticulum membrane|integral component of membrane|plasma membrane|transmembrane transporter activity
CL10032Contig1	2.23353	0.771027	1.31973	2.57268	3.97717	2.22005
CL10033Contig1	0.209698	0.691996	0.34027	0.517296	0.99358	1.61704
CL10034Contig1	3.1167	3.78015	3.65625	0.202674	0.331212	0.682317
CL10035Contig1	0.689205	0.873352	0.832581	0.393731	0.803506	1.62183
CL10036Contig1	0.930213	0	0.465306	1.39723	0.445687	0.219637
CL10037Contig1	0.171191	0.632577	1.33054	0.554376	0.305875	0.528471
CL10038Contig1	0.0441595	2.61249e-85	0.0885246	0.510078	0.526856	0.521351
CL10039Contig1	101.127	108.391	105.254	71.2808	69.7646	68.2582	cytosol|cytosolic ribosome|nucleus|proteasome complex|proteasome core complex|threonine-type endopeptidase activity|proteolysis involved in cellular protein catabolic process|response to cadmium ion|response to salt stress
CL1003Contig1	0.0751739	0.0625659	0.177505	1.34368	1.48803	0.933006
CL1003Contig2	0.799303	0.719812	1.20314	0.00035166	0.457612	0.0655531	mitochondrial inner membrane|proton-transporting ATP synthase complex, catalytic core F(1)|ATP binding|proton-transporting ATP synthase activity, rotational mechanism|ATP synthesis coupled proton transport
CL10040Contig1	0.735844	1.26479	0.857624	0.811408	1.91981	1.89616
CL10041Contig1	1.08217	1.56253	2.16101	1.42113	0.821494	1.35163
CL10042Contig1	0.180142	0.163756	0.436607	0.588723	0.294079	0.3343	ATP binding
CL10043Contig1	0.881302	0.170221	0.478515	1.36322	1.40595	1.0375
CL10044Contig1	7.36663	4.90656	1.60093	2.12468	2.71207	1.66149
CL10045Contig1	0.138369	0.333197	0.616291	0.516975	0.53086	0.304438	cytosol|alcohol dehydrogenase (NAD) activity|zinc ion binding|generation of precursor metabolites and energy
CL10046Contig1	0.473629	0.422146	0.535405	0.443557	0.42603	0.344775
CL10047Contig1	0.159069	0.127216	0.455598	0.142994	0.392079	0.377545	endoplasmic reticulum membrane|integral component of membrane|membrane|fatty acid alpha-hydroxylase activity|heme binding|iron ion binding|fatty acid biosynthetic process|fatty acid metabolic process|inositolphosphoceramide metabolic process
CL10048Contig1	0.411943	0.169433	0.204868	1.39816	1.15385	1.1213
CL10049Contig1	0.315551	0.442932	0.177395	0.694546	0.30572	0.640947	Golgi apparatus|mitochondrial intermembrane space|mitochondrion|plant-type cell wall|copper ion binding|cytochrome-b5 reductase activity, acting on NAD(P)H|FAD binding|response to salt stress
CL1004Contig1	0.222862	0.451437	0.190151	0.595502	0.616759	0.822333	ascospore wall|barrier septum|cell division site|external side of plasma membrane|integral component of plasma membrane|new growing cell tip|old growing cell tip|plasma membrane|alpha-1,3-glucan synthase activity|alpha-1,4-glucan synthase activity|alpha-glucan biosynthetic process|cell wall organization|fungal-type cell wall (1->3)-alpha-glucan biosynthetic process|fungal-type cell wall biogenesi…
CL1004Contig2	0.172347	0.470522	0.23024	0.776718	0.670515	0.592299	ascospore wall|barrier septum|cell division site|external side of plasma membrane|integral component of plasma membrane|new growing cell tip|old growing cell tip|plasma membrane|alpha-1,3-glucan synthase activity|alpha-1,4-glucan synthase activity|alpha-glucan biosynthetic process|cell wall organization|fungal-type cell wall (1->3)-alpha-glucan biosynthetic process|fungal-type cell wall biogenesi…
CL10050Contig1	1.97868	1.44977	0.825624	0.759908	0.630185	0.832232	periplasmic space|electron carrier activity|heme binding|metal ion binding|polyvinyl alcohol dehydrogenase (cytochrome) activity
CL10051Contig1	41.2091	42.4487	38.2344	27.5706	24.7045	27.8011
CL10051Contig2	9.11767	6.9504	7.70144	33.6647	43.5324	40.0793	endoplasmic reticulum membrane|integral component of membrane|nuclear membrane|nuclear speck|metal ion binding|phosphoprotein phosphatase activity
CL10052Contig1	0	1.04582	0.539389	0.132837	0.265861	0.405409
CL10053Contig1	3.16875	3.37701	3.27144	6.63317	5.44517	6.0659	extracellular space|lysosome|cysteine-type endopeptidase activity|proteolysis involved in cellular protein catabolic process
CL10054Contig1	0.182571	0.336872	0.207726	0.688689	0.726639	0.485465	integral component of plasma membrane|nucleoside transmembrane transporter activity
CL10055Contig1	1.70774	1.119	1.86494	0.87376	0.763374	1.41972
CL10056Contig1	0.395224	0.133486	0.35127	0.68618	1.0026	0.643903	cytosol|eukaryotic 43S preinitiation complex|eukaryotic translation initiation factor 3 complex, eIF3e|eukaryotic translation initiation factor 3 complex, eIF3m|nucleus|translation initiation factor activity
CL10057Contig1	0.141885	0.268584	0.139306	1.28632	0.276188	1.00785
CL10058Contig1	1.56256	1.56891	0.315943	2.18913	3.31236	5.89087
CL10059Contig1	0.81614	2.21085	0.428731	0.73425	0.378469	0.973233
CL1005Contig1	0.301677	0.0254436	0.241083	0.717418	0.523549	0.570782
CL1005Contig2	0.295465	0.283488	0.184647	0.531123	0.669152	0.442677
CL10060Contig1	1.06261	0.398534	1.16105	0.525217	1.18281	0.108074
CL10061Contig1	5.67064	3.58529	4.62959	0.401464	0.572562	0.409434	nucleus|phosphorelay signal transduction system|regulation of transcription, DNA-templated|rhythmic process|transcription, DNA-templated
CL10062Contig1	7.71515	6.09549	8.59564	2.27655	2.6472	3.81609
CL10063Contig1	0.346494	0.518768	0.479928	0.329677	0.398523	0.390271	catalytic step 2 spliceosome|precatalytic spliceosome|U2 snRNP|U2-type spliceosomal complex|nucleotide binding|RNA binding|mRNA splicing, via spliceosome
CL10064Contig1	0.968599	1.03005	0.925554	1.15844	1.88214	1.95473	cytosol|ADP-dependent NAD(P)H-hydrate dehydratase activity|ATP binding|ATP-dependent NAD(P)H-hydrate dehydratase activity
CL10065Contig1	679.65	762.885	708.388	684.215	652.297	640.988	calcium ion binding
CL10066Contig1	1.9266	2.15667e-43	7.12903e-49	1.19623	1.39122	1.23715
CL10067Contig1	0.432554	1.2439	0.748007	0.971938	0.668635	0.849253
CL10068Contig1	0.24135	0.0595161	0.0479798	0.975068	1.39085	1.65259	cytoplasm|extracellular exosome|aldose 1-epimerase activity|carbohydrate binding|galactose catabolic process via UDP-galactose|glucose metabolic process
CL10069Contig1	0.553781	0.249776	0.686696	0.524332	0.386103	0.448308	endoplasmic reticulum-Golgi intermediate compartment|integral component of membrane|carbohydrate transport|UDP-glucose transport
CL1006Contig1	23.7643	15.5508	12.9309	4.45015	5.79298	0.535195	chloroplast|mitochondrion|aminopeptidase activity|metal ion binding|metalloexopeptidase activity|N-terminal protein amino acid modification
CL1006Contig2	21.817	18.9128	20.9717	4.65541	5.90899	6.52726	chloroplast|mitochondrion|aminopeptidase activity|metal ion binding|metalloexopeptidase activity|N-terminal protein amino acid modification
CL10070Contig1	0.446858	1.22814	0.594633	0.624483	0.706585	0.347627
CL10071Contig1	0.941809	0.754001	0.751143	0.275601	0.311656	0.418842	peroxisomal matrix|peroxisome|carbon-carbon lyase activity|cofactor binding|identical protein binding|magnesium ion binding|receptor binding|thiamine pyrophosphate binding|fatty acid alpha-oxidation|protein oligomerization
CL10072Contig1	0.722477	1.36263	0.162197	1.43904	2.88853	0.807202
CL10073Contig1	1.33316	0.863253	0.495846	1.44081	4.25264	1.6277
CL10074Contig1	0.0841447	0.20707	0.163804	1.01474	0.882394	1.3709	acid phosphatase activity
CL10075Contig1	0.680792	0.367793	0.554075	1.46301	0.999514	1.09561	nucleus|nucleotide binding|RNA binding|histone acetylation
CL10077Contig1	1.20572	0.111089	0.790037	0.702026	1.15	1.08805
CL10078Contig1	0.268853	0.80932	0.575211	0.897101	0.749453	0.70018
CL10079Contig1	0.354465	0.653886	0.325379	0.773205	0.990476	1.20167
CL1007Contig1	0.583415	0.163189	0.396924	0.380803	0.388179	0.917632
CL1007Contig2	0.760862	0.497128	0.38781	0	0.374747	0.383225
CL10080Contig1	0.453288	0.221173	0.645021	0.351083	0.455844	0.456845	cell cycle|cell division|regulation of cyclin-dependent protein serine/threonine kinase activity
CL10081Contig1	3.33531	2.25175	2.35776	5.9281	4.34891	4.19894
CL10082Contig1	8.62542	4.63944	4.78247	7.15278	7.49337	7.53504
CL10083Contig1	0.895447	0.81377	1.13751	1.05837	0.946877	1.86342
CL10084Contig1	0.699923	0.642657	0.640943	0.813647	0.747232	0.648962	cytoplasm
CL10085Contig1	0.291925	0.380375	0.87559	2.27542	1.31185	1.02753
CL10086Contig1	0.294201	0.483828	0.49843	0.0852262	0.550609	0.0823034	nucleus|nucleotide binding|RNA binding|mRNA processing|RNA splicing
CL10087Contig1	0.715444	0.223798	0.538389	1.15936	0.371884	0.232055	anchored component of membrane|anchored component of plasma membrane|plasma membrane|plasmodesma|glycerophosphodiester phosphodiesterase activity|glycerol metabolic process|guard cell morphogenesis|lipid metabolic process|plant-type cell wall cellulose metabolic process|trichome differentiation
CL10088Contig1	0.29707	0.284222	0.45217	0.690236	0.477944	0.773274	heme binding|molybdenum ion binding|molybdopterin cofactor binding|nitrate reductase (NADH) activity|nitrate reductase (NADPH) activity|nitrate assimilation|nitric oxide biosynthetic process
CL10089Contig1	0.147829	0.180241	0.486353	0.509904	1.23124	1.41904
CL1008Contig1	1.27884	0.74403	0.672252	0.333005	0.224626	0.438059
CL1008Contig2	0.18997	0.194355	0.472985	0.314931	0.209463	0.283575
CL10090Contig1	5.70074	4.69337	4.13177	3.01868	3.10922	3.10382	nucleus|DNA binding|transcription factor activity, sequence-specific DNA binding|inflorescence development|internode patterning|maintenance of floral meristem identity|maintenance of inflorescence meristem identity|pattern specification process|plant organ formation|secondary shoot formation|transcription, DNA-templated|vegetative to reproductive phase transition of meristem
CL10091Contig1	0.989276	1.70935	0.686511	0.729803	0.125853	0.56218
CL10091Contig2	0.862089	0.00436218	1.05429e-10	0.877563	1.7431	0.830288
CL10092Contig1	0.391681	0.26899	0.382634	0.297597	0.352961	0.13948	mitochondrial respiratory chain complex I|2 iron, 2 sulfur cluster binding|4 iron, 4 sulfur cluster binding|electron carrier activity|metal ion binding|NADH dehydrogenase (ubiquinone) activity|ATP synthesis coupled electron transport
CL10093Contig1	0.410898	2.45817e-16	4.84639e-08	1.40943	1.81551	3.2466
CL10094Contig1	1.12296	1.23296	0.710133	0.554595	0.284801	0.583744
CL10095Contig1	0.681624	0.711858	0.419157	0.753604	1.36634	2	chloroplast|chloroplast stroma|diaminohydroxyphosphoribosylaminopyrimidine deaminase activity|zinc ion binding|oxidation-reduction process|riboflavin biosynthetic process
CL10096Contig1	2.23	2.30298	3.61867	1.57815	1.72236	1.35905	cytosol|nucleus|oxidoreductase activity, acting on CH-OH group of donors
CL10097Contig1	0.87034	0.214325	0	1.11499	1.12287	0.606623
CL10098Contig1	1.04169	1.13311	0.448896	2.03435	2.49589	2.52628
CL10099Contig1	0.18773	0	0.186208	0.605599	0.48105	0.324826
CL1009Contig1	1.1124	1.01845	1.03861	0.184615	0.358638	0.210459
CL100Contig1	0.567276	0.706127	0.938762	1.35069	1.99269	1.37014
CL100Contig2	0.473006	0.626138	0.303887	1.40948	1.10683	1.1039
CL100Contig3	1.78151	1.22752	2.26387	0.684008	0.483606	0.815597
CL10100Contig1	0.0459005	0.382183	0.389523	0.562193	0.602718	0.676527	cytosol|mitochondrial intermembrane space|mitochondrial matrix|mitochondrial membrane|mitochondrion|post-mRNA release spliceosomal complex|ATP binding|protein binding involved in protein folding|unfolded protein binding|'de novo' protein folding|apoptotic mitochondrial changes|cellular response to osmotic stress|chaperone-mediated protein folding|protein import into mitochondrial intermembrane sp…
CL10101Contig1	0.365168	0.194813	0.619856	3.10654	2.83752	2.72128	nucleus|transcription factor activity, sequence-specific DNA binding|auxin-activated signaling pathway|lateral root morphogenesis|negative regulation of transcription, DNA-templated|response to auxin|transcription, DNA-templated
CL10102Contig1	3.29022	0.890818	2.28299	6.21102	5.26214	5.17244
CL10103Contig1	0.374274	0.283756	0.614753	1.89951	2.52777	2.27916
CL10104Contig1	0.871696	0.498199	0.243557	1.93653	0.922469	1.60051
CL10105Contig1	0.652351	0.7924	0.560768	0.929139	0.332932	0.661429
CL10106Contig1	0.237442	0.731499	0.46235	1.05776	1.96182	1.34874	mitochondrial intermembrane space|adenylate kinase activity|ATP binding|ADP biosynthetic process|DNA replication initiation
CL10107Contig1	17.0621	16.0069	16.5443	10.4992	11.2505	10.6363	nucleus|core promoter sequence-specific DNA binding|transcription factor activity, sequence-specific DNA binding|transcriptional activator activity, RNA polymerase II transcription regulatory region sequence-specific binding|double fertilization forming a zygote and endosperm|multicellular organism development|regulation of defense response|regulation of transcription, DNA-templated|transcription…
CL10108Contig1	0.282186	1.06255	0	0	5.51702e-24	0
CL10109Contig1	0.869585	1.09504	1.2678	0.544589	1.57652	1.57021
CL1010Contig1	2.46519	1.61701	2.01605	3.34379	2.57641	3.45716	ribonucleoside-diphosphate reductase complex|ATP binding|ribonucleoside-diphosphate reductase activity, thioredoxin disulfide as acceptor|deoxyribonucleoside triphosphate biosynthetic process|deoxyribonucleotide biosynthetic process|DNA replication|response to cadmium ion
CL10110Contig1	50.782	42.0906	54.8851	29.2013	24.669	30.3721
CL10111Contig1	0.465847	0.273476	1.81995	16.0663	12.7183	14.2151
CL10112Contig1	1.8517	0.579734	1.56766	1.40294	2.07846	2.81567	metal ion binding|RNA-directed DNA polymerase activity
CL10113Contig1	7.14051	7.19398	4.21532	6.37554	5.07371	4.3696	integral component of membrane|ATP binding|protein serine/threonine kinase activity
CL10114Contig1	0.502933	0.609465	0.866366	0.411063	0.753597	0.912929	mitochondrial intermembrane space|mitochondrial matrix|cytochrome-c peroxidase activity|heme binding|metal ion binding|cellular response to oxidative stress|hydrogen peroxide catabolic process|response to reactive oxygen species
CL10115Contig1	1.69476	1.32531	0.37819	0.995474	0.664085	0.366186	chloroplast membrane|integral component of membrane
CL10116Contig1	0.376804	0.223082	0.733306	3.5426	1.45605	2.68382	aromatic-L-amino-acid decarboxylase activity|pyridoxal phosphate binding|tyrosine decarboxylase activity|cellular amino acid metabolic process
CL10116Contig2	1.25956	0.552924	0.935599	2.25974	3.13403	2.54364	aromatic-L-amino-acid decarboxylase activity|pyridoxal phosphate binding|tyrosine decarboxylase activity|cellular amino acid metabolic process
CL10117Contig1	2.87735	3.75371	2.08101	4.23931	4.5185	5.90062
CL10118Contig1	0.36001	0.54086	0.611168	0.336603	0.128678	0.0420888	cytosol|alcohol dehydrogenase (NAD) activity|zinc ion binding|generation of precursor metabolites and energy
CL10119Contig1	0.678445	0.474378	0.488524	0.161563	0.272292	0.533426	cytoplasmic stress granule|cytosol|eukaryotic 43S preinitiation complex|eukaryotic 48S preinitiation complex|eukaryotic translation initiation factor 3 complex|eukaryotic translation initiation factor 3 complex, eIF3e|eukaryotic translation initiation factor 3 complex, eIF3m|multi-eIF complex|nucleotide binding|translation initiation factor activity|cytoplasmic translational initiation
CL1011Contig1	4.47549	4.92224	5.51575	1.45635	1.13401	2.26641
CL10120Contig1	2.11101	3.87288	2.42195	5.01129	6.94057	5.02105	mitochondrial matrix|mitochondrion|L-malate dehydrogenase activity|mRNA binding|aerobic respiration|carbohydrate metabolic process|chronological cell aging|malate metabolic process|replicative cell aging|tricarboxylic acid cycle
CL10120Contig2	1.45446	1.08239	2.03023	0.0701455	0.248037	0.27714	cytosol|mitochondrion|nuclear periphery|L-malate dehydrogenase activity|malate dehydrogenase activity|gluconeogenesis|malate metabolic process|protein import into peroxisome matrix|tricarboxylic acid cycle
CL10121Contig1	0.330574	0.282317	0.288245	0.973533	0.938208	0.768851	cell periphery|cell septum|hyphal tip|integral component of membrane|membrane|plasma membrane|porous cell septum|chitin synthase activity|barrier septum site selection|cell wall chitin biosynthetic process|conidium formation|fungal-type cell wall organization|hyphal growth
CL10122Contig1	1.63228	1.16293	1.44149	0.47432	0.376972	0.450696
CL10123Contig1	3.51511	1.94638	2.39612	1.57041	5.93253	4.55258
CL10124Contig1	0.6859	1.15983	1.24185	0.417332	0.857963	0.212181
CL10125Contig1	2.14466	1.48926	3.0958	4.12183	5.15047	3.90863
CL10126Contig1	0.348224	0.562798	0.150673	0.957828	1.08134	0.71258
CL10127Contig1	2.57992	2.18171	1.76636	0.788535	0.268278	0.400145	chloroplast|linoleate 9S-lipoxygenase activity|metal ion binding|lateral root formation|lipid oxidation|negative regulation of defense response to insect|oxylipin biosynthetic process|root development
CL10128Contig1	4.24872	3.70738	3.64535	13.264	15.9518	14.5783
CL10129Contig1	0.332679	0.908253	0.197091	2.61397	3.59405	2.68003
CL1012Contig1	10.1563	12.7996	11.1646	10.3463	9.55011	9.53944	integral component of plasma membrane|purine nucleobase transmembrane transporter activity|purine nucleoside transmembrane transporter activity|cytokinin transport|purine nucleobase transport
CL10130Contig1	4.85372	3.50637	5.28328	4.63717	2.96314	3.91132	cytosolic small ribosomal subunit|RNA binding|structural constituent of ribosome|translation
CL10131Contig1	1.50775	1.57331	1.27125	6.69725e-17	0.765937	0.882687
CL10132Contig1	0.267899	0.496283	0.855447	0.889561	0.766092	1.07077	Golgi apparatus|membrane|plasma membrane|proton-transporting V-type ATPase, V1 domain|vacuolar membrane|vacuole|ATPase coupled ion transmembrane transporter activity|proton-transporting ATPase activity, rotational mechanism|ATP hydrolysis coupled proton transport
CL10133Contig1	0.656431	0.209683	1.46723	0.645558	0.832754	0.67731
CL10134Contig1	0.314212	0.293729	0.385051	0.218355	0.51425	0.367082	mitochondrion|N-terminal peptidyl-methionine acetylation
CL10135Contig1	0.43471	0.976652	0.330615	0.213068	1.32049	1.31686
CL10136Contig1	1.12602	0.143169	0.682099	0.445279	0.923626	0.466245
CL10137Contig1	0.112897	7.83676e-24	1.05965e-11	0.104972	0.876447	0.0583886
CL10137Contig2	0.530667	1.91126	1.88542	0.29666	1.13934e-16	0.550831
CL10138Contig1	0.918079	0.144532	0.580897	1.67378	3.89459	3.08852
CL10139Contig1	7.552	6.81601	9.37154	8.11614	5.97022	7.7005	nucleus|DNA binding|transcription factor activity, sequence-specific DNA binding|defense response|ethylene-activated signaling pathway|transcription, DNA-templated
CL1013Contig1	53.4583	54.8059	51.9695	15.6251	16.0374	17.6022	cell wall|extracellular region|membrane|plant-type cell wall|plasmodesma|vacuole|heme binding|metal ion binding|peroxidase activity|hydrogen peroxide catabolic process|plant-type cell wall organization|response to oxidative stress
CL10140Contig1	1.57457	1.31504	1.33642	2.07628	1.35928	1.67409	oxidoreductase activity
CL10141Contig1	1.25539	1.39669	1.27864	0.615022	0.248033	0.490285	heme binding|iron ion binding|monooxygenase activity|oxidoreductase activity, acting on paired donors, with incorporation or reduction of molecular oxygen
CL10142Contig1	9.37852	9.00401	8.00853	1.13485	1.41858	1.44364	integral component of membrane|plasma membrane|symporter activity|amino acid transport|auxin-activated signaling pathway
CL10143Contig1	1.77115	2.52306	2.22041	2.92408	3.83392	3.95362
CL10144Contig1	0.530123	0	0.385891	1.19562	0.550203	0.536612	Golgi apparatus|Golgi cisterna membrane|inositol phosphoceramide synthase complex|integral component of Golgi membrane|inositol phosphoceramide synthase activity|inositolphosphoceramide metabolic process|sphingolipid biosynthetic process
CL10145Contig1	0.334046	0.230994	0.604468	0.684878	0.558987	0.604147	endoplasmic reticulum membrane|nucleus|proteasome core complex, beta-subunit complex|proteasome storage granule|endopeptidase activity|threonine-type endopeptidase activity|proteasomal ubiquitin-independent protein catabolic process|proteasome-mediated ubiquitin-dependent protein catabolic process
CL10146Contig1	19.945	19.5368	17.0132	11.9274	12.0297	10.6561	nucleus|phosphorelay response regulator activity|circadian rhythm|cytokinin-activated signaling pathway|phosphorelay signal transduction system|regulation of transcription, DNA-templated|transcription, DNA-templated
CL10147Contig1	2.21159	0.806034	3.25635	4.39166	6.0231	5.17422
CL10148Contig1	1.08858	1.95888	0.225961	0.63839	1.31278	1.54083
CL10149Contig1	0	0	0.174217	0.682501	0	0.531511
CL1014Contig1	0.0681735	0.245987	0.516421	1.54686	1.33884	0.92064	cytosol|eukaryotic 43S preinitiation complex|eukaryotic translation initiation factor 3 complex, eIF3e|eukaryotic translation initiation factor 3 complex, eIF3m|nucleus|translation initiation factor activity
CL1014Contig2	0.263088	0.307701	0.204518	0.516512	0.506818	0.445227	cytosol|eukaryotic 43S preinitiation complex|eukaryotic translation initiation factor 3 complex, eIF3e|eukaryotic translation initiation factor 3 complex, eIF3m|nucleus|translation initiation factor activity
CL10150Contig1	0.24464	0.303501	0.84464	0.23298	0.117091	0.112874
CL10151Contig1	4.98173	5.39169	5.79963	7.12634	7.52586	7.13525	alcohol dehydrogenase (NADP+) activity|zinc ion binding|alcohol metabolic process
CL10152Contig1	9.25626e-10	4.22462e-07	0	0.55095	1.58884e-14	0.00775416	chiasma|chromosome|nucleus|ubiquitin protein ligase activity|zinc ion binding|chiasma assembly|meiotic nuclear division|proteasome-mediated ubiquitin-dependent protein catabolic process|protein ubiquitination|reciprocal DNA recombination|reciprocal meiotic recombination
CL10152Contig2	0.354274	0.378786	0.0583906	0.910251	0.801696	0.674155	chiasma|chromosome|nucleus|ubiquitin protein ligase activity|zinc ion binding|chiasma assembly|meiotic nuclear division|proteasome-mediated ubiquitin-dependent protein catabolic process|protein ubiquitination|reciprocal DNA recombination|reciprocal meiotic recombination
CL10153Contig1	0.870529	1.17783	0.6599	1.17462	1.38885	1.98825	cytosol|ATP binding|protein serine/threonine kinase activity|intracellular signal transduction|protein phosphorylation
CL10154Contig1	0.264819	0.5009	0.051164	0.495719	0.703563	0.686227	Golgi apparatus|integral component of membrane|plasma membrane|spermine transmembrane transporter activity|spermine transmembrane transport
CL10155Contig1	4.05063	4.26678	4.23413	3.56902	1.79903	1.87193
CL10156Contig1	15.7412	13.8212	14.3723	16.8509	17.9836	16.0661
CL10157Contig1	12.9008	12.7463	12.3593	3.35837	1.93331	2.61061
CL10158Contig1	0.501809	1.27244	1.7354	1.7863	0.454433	1.36027	homogentisate 1,2-dioxygenase activity|metal ion binding|L-phenylalanine catabolic process|tyrosine catabolic process
CL10159Contig1	0.624175	0.678484	0.646721	0.615625	0.744721	1.28003
CL1015Contig1	34.3388	33.0455	41.3565	13.653	13.215	15.0345	chloroplast|transferase activity, transferring hexosyl groups|metabolic process
CL10160Contig1	0.644149	0.416502	0.821243	0.87517	0.901046	0.248293
CL10161Contig1	0.76806	1.80402	1.69346	0.602068	2.18614	0.677955	integral component of plasma membrane|glucose transmembrane transporter activity|sugar:proton symporter activity|glucose import|hexose transmembrane transport
CL10162Contig1	26.0542	21.0982	24.4485	21.0649	19.1819	19.0556	cytosol|nuclear pore|nucleoplasm|nucleus|R-SMAD binding|Ran GTPase binding|intracellular transport|mRNA transport|positive regulation of protein export from nucleus|protein transport
CL10163Contig1	1.11603	2.84723	1.11146	0.113301	0.232018	0.469366
CL10164Contig1	2.35173	1.45112	1.76857	1.40414	0.961045	1.07147
CL10165Contig1	2.83623	1.26443	2.61141	8.3968	8.90672	8.60101	integral component of membrane|8-oxo-dGTP phosphohydrolase activity|ATP binding|anther dehiscence|pollen exine formation
CL10166Contig1	0.880664	0.711918	0.660482	0.644778	0.827348	0.878562	coenzyme binding|oxidoreductase activity
CL10167Contig1	0.609797	2.16537	2.83275	1.05757	0.977697	1.36162
CL10168Contig1	0.829565	0.718258	1.03588	2.05685	2.30433	3.1594
CL10169Contig1	71.7204	64.7165	66.5758	56.1674	56.5491	49.9137	chloroplast envelope|cytosol|nucleus|proteasome complex|proteasome regulatory particle, lid subcomplex|cotyledon development|cytokinin-activated signaling pathway|flower development|leaf development|post-embryonic root development|proteasome assembly|proteasome-mediated ubiquitin-dependent protein catabolic process|protein catabolic process|regulation of anthocyanin biosynthetic process|response …
CL1016Contig1	0.220975	0.0603986	0.234751	0.437243	0.182434	0.755191	cytoplasm|nucleus|retrotransposon nucleocapsid|aspartic-type endopeptidase activity|ATP binding|DNA binding|DNA-directed DNA polymerase activity|peptidase activity|ribonuclease activity|RNA binding|RNA-directed DNA polymerase activity|RNA-DNA hybrid ribonuclease activity|zinc ion binding|DNA integration|DNA recombination|transposition, RNA-mediated
CL10170Contig1	0.684385	1.0276	0.449147	0.651347	0.331941	0.656414
CL10171Contig1	0.638635	4.02031	1.61271	3.22959	1.92496	2.69127
CL10172Contig1	0.163651	0.330983	0.313824	0.0986825	0.051143	0.19431	mitochondrial respiratory chain complex II, succinate dehydrogenase complex (ubiquinone)|mitochondrion|electron carrier activity|flavin adenine dinucleotide binding|succinate dehydrogenase (ubiquinone) activity|anaerobic respiration|mitochondrial electron transport, succinate to ubiquinone|tricarboxylic acid cycle
CL10173Contig1	2.03325	1.27027	1.23095	1.25805	1.01199	1.11745	cytoplasm|nucleus|metal ion binding|ribonuclease III activity|RNA binding|rRNA processing
CL10174Contig1	0.63026	0.473626	0.653117	0.369182	1.01545	0.257285
CL10175Contig1	2.92869	3.99248	4.05315	1.6736	1.84716	1.35296
CL10176Contig1	1.35647	0.950106	1.72166	1.97796	1.4803	1.00999	FMN binding|oxidoreductase activity, acting on the CH-NH group of donors, NAD or NADP as acceptor
CL10177Contig1	0.184424	0	0.466354	1.37758	1.78293	0.281146
CL10178Contig1	0.81484	2.06869	2.34473	1.2855	1.6364	2.14475
CL10179Contig1	0.604177	2.54928	2.53326	1.72706	1.78139	1.8737
CL1017Contig1	10.8352	4.37384	0.00112163	8.65484	9.71084	2.73324
CL1017Contig2	0.57674	0.708845	1.27199	1.46642	3.86821	6.06141	cytoplasm|membrane|ADP binding|ATP binding|plant-type hypersensitive response
CL10180Contig1	0.423426	0.297445	0	0.285462	0.337326	0.163636
CL10181Contig1	5.89617	5.55765	5.5369	3.13437	3.44952	3.0365	chloroplast inner membrane|oxidoreductase activity|protein transport
CL10182Contig1	1.67693	0.996945	0.0846564	7.33829	9.97137	11.2771
CL10183Contig1	537.742	567.096	574.915	353.585	331.025	339.801	ribosome|structural constituent of ribosome|translation
CL10184Contig1	2.50045	2.70741	2.35347	4.52977	4.35138	4.74723
CL10185Contig1	5.65332	4.26404	4.58894	8.56027	11.4844	9.13334	cytoplasm|endosome|Golgi apparatus|Golgi membrane|integral component of membrane|trans-Golgi network|transferase activity, transferring glycosyl groups
CL10186Contig1	5.61806	6.78968	4.57622	4.01401	3.99818	5.97278	carbohydrate binding
CL10187Contig1	0.761446	0.816645	1.14433	1.09572	1.77598	1.78383
CL10188Contig1	1.25127	1.0775	0.850489	1.78746	0.68815	1.06318	chloroplast|chloroplast thylakoid membrane|integral component of membrane|cytochrome b6f complex assembly
CL10189Contig1	0	0.0247719	0	1.7337	1.52295	2.14287
CL1018Contig1	1.31191	0.685049	1.75778	2.35361	2.1113	1.51664
CL1018Contig2	0.726499	0.447446	0.139342	1.37196	0.882209	0.997198	nucleus|RNA polymerase II regulatory region sequence-specific DNA binding|transcription factor activity, sequence-specific DNA binding|MAPK cascade|positive regulation of transcription from RNA polymerase II promoter|transcription, DNA-templated
CL10190Contig1	7.94028	6.39777	8.04968	1.22764e-12	0.0212504	0.0210574	cytosol|asparaginase activity|beta-aspartyl-peptidase activity
CL10191Contig1	0.139976	0.424085	0.346839	0.135447	0.551265	0.13732	cytoplasm|cytosol|nucleus|3-chloroallyl aldehyde dehydrogenase activity|aldehyde dehydrogenase (NAD) activity|beta-alanine biosynthetic process|polyamine catabolic process
CL10192Contig1	4.19294	6.41652	5.06843	7.06588	7.96376	8.45741
CL10193Contig1	0.162269	0	1.13348	1.04835	0.453022	1.22432
CL10194Contig1	1.55821	1.10634	0.711744	1.08466	1.46048	1.28157
CL10195Contig1	0.119572	0.281192	0.462202	0.227469	0.168547	0.437288	cytosol|extrinsic component of membrane|Golgi apparatus|membrane|multivesicular body membrane|retromer complex|phosphatidylinositol binding|phospholipid binding|protein heterodimerization activity|developmental process|endocytosis|late endosome to vacuole transport|protein maturation|protein transport|seedling development|vesicle organization|vesicle-mediated transport
CL10196Contig1	40.5691	40.5663	47.4454	37.4507	42.1212	38.3811	actin cytoskeleton|ciliary basal body|cytosol|photoreceptor connecting cilium|photoreceptor inner segment|plasma membrane|spectrin binding|equilibrioception|inner ear morphogenesis|inner ear receptor stereocilium organization|photoreceptor cell maintenance|sensory perception of light stimulus|sensory perception of sound
CL10197Contig1	0.37567	0.475472	0	0.720189	1.49984	1.26621
CL10198Contig1	1.09961	0.806455	1.19753	1.16559	1.71068	1.51558
CL10199Contig1	2.89379	1.36737	1.19434	2.31859	3.58276	2.77411
CL1019Contig1	0.38243	0.34772	0.433259	0.42185	0.301645	0.437749	nucleus|DNA binding|phosphorelay response regulator activity|transcription factor activity, sequence-specific DNA binding|cellular response to cytokinin stimulus|cytokinin-activated signaling pathway|primary root development|regulation of anthocyanin metabolic process|regulation of chlorophyll biosynthetic process|regulation of cytokinin-activated signaling pathway|regulation of root meristem gro…
CL1019Contig2	0.161726	2.02904	0.321182	1.59393	1.25397	1.07341
CL101Contig1	0.469132	0.352142	0.348842	3.81837	6.5149	5.06282
CL101Contig2	0.444314	0.531726	0.424372	1.72614	2.26305	2.66314
CL101Contig3	6.58406	2.88975	3.72717	4.9435	3.47828	4.28252
CL101Contig4	3.1632	0	0	0	2.20792	0.452374
CL10200Contig1	0.778637	0.139567	0.772807	0	0.54092	1.1941
CL10201Contig1	3.30548	3.98528	3.94384	1.32024	1.02338	0.796563	extracellular region
CL10202Contig1	0.745081	1.06985	0.335056	2.76674	2.19745	2.50897	apoplast|cell wall|cytosol|Golgi apparatus|heme binding|metal ion binding|peroxidase activity|hydrogen peroxide catabolic process|lignin biosynthetic process|positive regulation of syringal lignin biosynthetic process|response to oxidative stress|xylem development
CL10203Contig1	0.575509	0.472011	0.882613	0.29656	0.601158	0.533801	chloroplast|chloroplast stroma|cytoplasm|oxidoreductase activity, acting on a sulfur group of donors, disulfide as acceptor|protein disulfide oxidoreductase activity|protein-disulfide reductase activity|thioredoxin-disulfide reductase activity|cell redox homeostasis|cellular response to oxidative stress|glycerol ether metabolic process
CL10204Contig1	0.787793	2.09149	1.61421	3.94696	2.52784	2.73426
CL10205Contig1	1.98322	1.14971	0.658599	0.4523	0.311139	0.354745
CL10206Contig1	0.513015	0.0713495	0.110885	0.265852	0.163961	0.212943	nucleus|DNA binding|RNA polymerase II transcription factor activity, sequence-specific DNA binding|zinc ion binding|transcription, DNA-templated
CL10207Contig1	0.109422	0.133602	0.214572	0.385874	0.322565	0.525779	oxidoreductase activity
CL10208Contig1	0.406995	0.112534	0.617092	1.30246	0.769116	1.03593
CL10209Contig1	0.554253	0.436859	0.141618	1.5065	1.53571	1.51001
CL1020Contig1	1.15361	1.29411	0.998616	0.364076	0.426235	0.294815
CL10210Contig1	2.87095	1.24289	2.40176	2.20417	3.19728	2.305
CL10211Contig1	1.19008	1.41965	0.750676	0.384246	1.54988	1.14086
CL10212Contig1	1.12836	0.145272	0.70547	0.448049	0.34509	0.44963
CL10213Contig1	0.0820553	0.441541	0.0788639	1.43187	0.499955	0.112474	eukaryotic translation initiation factor 3 complex|nucleotide binding|translation initiation factor activity|translational initiation
CL10214Contig1	3.04684	1.81505	2.0778	6.08778	7.5824	6.23574
CL10215Contig1	0.212778	0.469198	0.380302	0.106584	0.329289	0.45016	beta-amylase activity|polysaccharide catabolic process
CL10216Contig1	0	0	0	0	0	0
CL10217Contig1	0.374704	0.155543	0.310722	0.968338	0.604562	0.29749	cytosolic proteasome complex|nuclear proteasome complex|nucleus|proteasome complex|proteasome regulatory particle, base subcomplex|ATP binding|proteasome-activating ATPase activity|TBP-class protein binding|ER-associated ubiquitin-dependent protein catabolic process|positive regulation of RNA polymerase II transcriptional preinitiation complex assembly
CL10218Contig1	0.52958	0.295475	0.54214	1.29592	0.817624	1.44088
CL10219Contig1	1.85766	1.40621	0.31253	3.31215	2.70983	4.52253
CL1021Contig1	0.421579	0.676404	0.946663	0.703692	0.415535	0.797359	nucleus|double-stranded DNA binding|RNA binding|single-stranded DNA binding|histone H3-K27 methylation|histone methylation|hyperosmotic salinity response|meristem determinacy|negative regulation of flower development|negative regulation of transcription, DNA-templated|post-embryonic development|shoot system development
CL10220Contig1	0.79458	0	0.347293	1.59874	1.42561	3.1518
CL10221Contig1	0.341891	0.357841	0.512403	0.32578	0.555475	0.441904	3-hydroxyacyl-CoA dehydrogenase activity|3-hydroxybutyryl-CoA dehydrogenase activity|NAD+ binding|butyrate metabolic process|sporulation resulting in formation of a cellular spore
CL10222Contig1	1.2639	1.62904	0.630891	1.35308	1.30019	1.53674
CL10223Contig1	2.17372	2.19759	0.843176	0.872099	1.39578	0.352798	integral component of membrane|mitochondrial membrane|mitochondrion|plastid|D-arabinono-1,4-lactone oxidase activity|flavin adenine dinucleotide binding|galactonolactone dehydrogenase activity|L-gulono-1,4-lactone dehydrogenase activity|L-ascorbic acid biosynthetic process
CL10224Contig1	1.02795	0.410887	0.648466	1.353	2.50373	2.40059
CL10225Contig1	0.875169	2.00197	1.03737	0.432188	1.16174	0.73106
CL10226Contig1	27.6264	30.7872	23.7352	16.5038	11.6445	14.3649
CL10226Contig2	0.406318	0.410666	0.265285	0.0677546	0.0680294	0.0682687
CL10227Contig1	0.439406	0.23588	0.187063	0.578187	0.41073	0.533326
CL10228Contig1	0.849799	0.936431	0.804752	2.47505	1.89657	3.92893
CL10229Contig1	1.63686	2.61933	1.99359	1.3569	1.75278	1.89416
CL1022Contig1	0.630155	0.453569	0.953293	1.15524	0.738203	0.906513	cytoplasm|cytosol|nucleus|ATP binding|protein serine/threonine kinase activity|intracellular signal transduction|protein phosphorylation
CL10230Contig1	1.40325	1.00297	0.314679	1.03107	0.607753	0.925633
CL10231Contig1	0.704642	0.32644	0.593297	1.00477	0.830353	0.51263
CL10232Contig1	0.0545585	0.0932441	0.814267	0.487895	0.0532432	0.0524713	cytoplasm|cytosol|glutathione dehydrogenase (ascorbate) activity|glutathione transferase activity|methylarsonate reductase activity|oxidoreductase activity|cellular response to arsenic-containing substance|glutathione metabolic process|L-ascorbic acid metabolic process|xenobiotic catabolic process
CL10232Contig2	0.818368	0.859104	0.0553962	0.342582	0.234802	0.152154	cytoplasm|cytosol|glutathione dehydrogenase (ascorbate) activity|glutathione transferase activity|methylarsonate reductase activity|oxidoreductase activity|cellular response to arsenic-containing substance|glutathione metabolic process|L-ascorbic acid metabolic process|xenobiotic catabolic process
CL10233Contig1	21.0057	15.1501	19.7902	6.53621	6.98743	5.32041	nucleus|transcription factor activity, sequence-specific DNA binding|zinc ion binding|regulation of transcription, DNA-templated
CL10234Contig1	6.11219	9.22701	8.03051	6.33322	6.97247	7.41067
CL10235Contig1	0.52958	1.19126	0.629544	0.151655	0.307405	0.306849	cytoplasm|transition metal ion binding|cellular transition metal ion homeostasis|metal ion transport
CL10236Contig1	0.173357	0.214997	0.174161	1.19402	2.18846	3.76991
CL10237Contig1	0.275666	0.642718	1.2798	2.96229	0.251181	0.499839	integral component of membrane|mitochondrial inner membrane|mitochondrial respiratory chain complex I|NADH dehydrogenase (ubiquinone) activity|aging|cerebellum development|in utero embryonic development|mitochondrial electron transport, NADH to ubiquinone|mitochondrial respiratory chain complex I assembly|response to ethanol|response to hypoxia|response to nicotine
CL10238Contig1	1.39687	0.652697	0.592682	3.00502	1.68246	1.71871	cytosol|nucleus|vacuolar proton-transporting V-type ATPase complex|hydrolase activity, acting on acid anhydrides, catalyzing transmembrane movement of substances|proton transport
CL10239Contig1	0.00461579	0.260532	0.526374	0.885722	0.480914	0.822642
CL10239Contig2	0.509375	0.50645	0.824406	0.451823	0.592376	0.0835494
CL1023Contig1	0.256308	0.337295	0.74971	2.19562	0	0.492854
CL1023Contig2	4.38974	2.32189	3.64044	2.35737	3.26498	1.61888
CL1023Contig3	0.865979	0.547768	0.758772	0.927779	2.75209	2.66289
CL10240Contig1	1.0377	0.589517	1.64272	1.48337	2.57962	2.24994
CL10241Contig1	0.090905	1.35016	1.01135	0.428634	0.34994	0.62509
CL10242Contig1	1.5032	1.27046	1.32767	1.74409	2.54205	1.84157
CL10243Contig1	0.90123	2.0507	0.705647	2.04761	1.83955	2.61685
CL10244Contig1	0.367227	0.400275	0	1.88696	2.67319	1.72924	integral component of membrane|heme binding|iron ion binding|monooxygenase activity|oxidoreductase activity, acting on paired donors, with incorporation or reduction of molecular oxygen
CL10245Contig1	87.21	85.5995	78.5561	55.328	56.5273	54.1424	cytoplasm|auxin-activated signaling pathway|multicellular organism development|regulation of growth
CL10246Contig1	29.3929	20.3127	27.1176	29.3473	24.5584	26.4894
CL10247Contig1	2.79528	2.06027	2.26365	0.347167	1.31765	0.602521
CL10248Contig1	0.397288	0.803407	0.31022	1.16598	0.675753	0.763222	cytoplasm|nucleolus|nucleoplasm|spindle pole|ribosome binding|cell proliferation|mature ribosome assembly
CL10249Contig1	0.374241	0.0762539	0.061131	0.351072	0.357359	0.291236	clathrin-coated pit|clathrin-coated vesicle|Golgi apparatus|1-phosphatidylinositol binding|clathrin coat assembly|endocytosis
CL1024Contig1	6.91549	1.1611	5.00724	9.20076	10.0012	10.5414
CL10250Contig1	0.571925	0.691499	0.692002	0.627247	0.774154	0.686952	integral component of mitochondrial inner membrane|mitochondrial inner membrane|mitochondrial inner membrane presequence translocase complex|mitochondrial intermembrane space|mitochondrion targeting sequence binding|P-P-bond-hydrolysis-driven protein transmembrane transporter activity|protein channel activity|protein import into mitochondrial matrix|protein targeting to mitochondrion
CL10251Contig1	3.92715	3.46105	1.28976	4.44088	4.40054	5.49391
CL10252Contig1	0.942291	0.521706	0.212563	0.303069	1.53377	0.836875
CL10253Contig1	7.40308	7.0833	8.12797	0.620854	0.825144	0.935762	cytoplasm|intracellular|12-oxophytodienoate reductase activity|FMN binding|NADPH dehydrogenase activity|oxidation-reduction process|oxylipin biosynthetic process|response to wounding
CL10254Contig1	3.20687	2.46009	2.15156	2.41115	3.93704	2.27328
CL10255Contig1	3.32753	4.25512	2.84206	1.13495	1.11172	1.79091
CL10256Contig1	19.2338	18.6655	18.3783	18.1702	17.7348	17.8361
CL10257Contig1	0.514726	1.06292	1.02162	1.31321	1.50687	0.331976
CL10258Contig1	35.5655	39.2836	48.9398	56.9039	51.2791	55.9308
CL10259Contig1	159.804	157.737	159.623	114.351	110.982	105.865
CL10259Contig2	10.6877	10.9216	12.5988	11.7693	12.4137	13.1335
CL1025Contig1	2.29302	2.67065	2.7691	1.71418	1.94756	1.39093	membrane|2 iron, 2 sulfur cluster binding|metal ion binding|oxidoreductase activity
CL10261Contig1	0.261357	0.74206	0.621098	1.25227	1.02834	0.82902	integral component of membrane|plasma membrane|transporter activity|transmembrane transport
CL10262Contig1	0.163142	0.491107	0.398137	1.7388	0.753153	1.53484	acetylxylan esterase activity|hydrolase activity, acting on carbon-nitrogen (but not peptide) bonds|metal ion binding|cell wall organization|xylan catabolic process
CL10263Contig1	1.28762	0.890783	1.05274	2.98542	5.27661	4.15517
CL10264Contig1	0.501816	1.48816	0.69009	0.666177	0.270374	1.00188	cytosol|nucleus|D-xylose:NADP reductase activity|L-arabinose:NADP reductase activity|arabinose catabolic process|D-xylose catabolic process
CL10265Contig1	0.683965	0.815276	1.55221	0.391698	0.216023	0.492141
CL10266Contig1	0.420783	0.746674	0.51263	1.46966	0.880243	0.872301
CL10267Contig1	5.31424	4.58851	3.67575	1.68951	1.79205	3.07173	condensed chromosome kinetochore|kinetochore microtubule|nuclear envelope|phragmoplast|cell plate assembly|embryo sac development|pollen development|positive regulation of cytokinesis|regulation of mitotic spindle organization|regulation of phragmoplast microtubule organization
CL10268Contig1	0.162549	1.22761	0.493541	0.946165	1.65724	0.333319
CL10269Contig1	1.49831	1.66564	1.11092	0.82456	0.83451	0.955948	cytosol|alcohol dehydrogenase (NAD) activity|zinc ion binding|generation of precursor metabolites and energy
CL1026Contig1	23.1021	18.3918	20.9399	8.14904	6.64361	9.46956
CL1026Contig2	2.14302	2.75995	2.05857	3.23284	3.1019	1.90952
CL1026Contig3	0.431923	0.278282	0.517731	2.66396	3.2457	4.01985
CL10270Contig1	0.530641	0.950724	0.682031	0.402251	0.984564	0.481558	integral component of plasma membrane|plasma membrane|(R)-carnitine transmembrane transporter activity|antiporter activity|choline transmembrane transporter activity|ethanolamine transmembrane transporter activity|L-amino acid transmembrane transporter activity|(R)-carnitine transport|choline transport|ethanolamine transport|glycine betaine transport
CL10271Contig1	0.973422	0.825106	0.449693	0.740816	1.62446	1.2021
CL10272Contig1	0.763425	1.43099	0.999795	1.53638	1.5944	0.977163
CL10273Contig1	20.6248	22.8863	24.7537	24.2861	22.2985	20.3384	cytoplasmic mRNA processing body|ATP binding|hydrolase activity|magnesium ion binding|manganese ion binding|RNA binding|deadenylation-dependent decapping of nuclear-transcribed mRNA|mRNA processing|post-embryonic development|primary shoot apical meristem specification
CL10274Contig1	74.3937	82.0529	77.6554	42.2109	39.2309	42.725
CL10275Contig1	1.36932	1.07443	0.963844	0.175619	0.438212	0.387896
CL10276Contig1	182.102	191.573	177.232	187.846	188.135	182.294	nucleus|DNA binding|ubiquitin-protein transferase activity|zinc ion binding|protein autoubiquitination|protein ubiquitination|response to osmotic stress|response to water deprivation
CL10277Contig1	2.94448	2.42345	2.76712	2.69507	1.71272	2.65626
CL10278Contig1	0.920935	2.81494	2.24632	1.78126	2.31461	2.05836	cytoplasm|microtubule|GTP binding|GTPase activity|structural constituent of cytoskeleton|microtubule-based process
CL10279Contig1	0.0522461	0.615603	0.152483	0.295171	0.779532	0.621254	endoplasmic reticulum membrane|integral component of membrane|calcium-activated potassium channel activity
CL1027Contig1	7.96525	92.0274	5.45952	1.80593	0.679259	1.2007	chloroplast thylakoid membrane|integral component of membrane|photosystem II|chlorophyll binding|electron transporter, transferring electrons within the cyclic electron transport pathway of photosynthesis activity|photosynthetic electron transport in photosystem II|protein-chromophore linkage
CL1027Contig2	1.43794	49.5931	1.88651	0.924899	0.201518	0.673407	chloroplast thylakoid membrane|integral component of membrane|photosystem II|chlorophyll binding|electron transporter, transferring electrons within the cyclic electron transport pathway of photosynthesis activity|photosynthetic electron transport in photosystem II|protein-chromophore linkage
CL1027Contig3	0.098177	1.50911	0.198167	0	0.0961895	0.0958516	chloroplast thylakoid membrane|integral component of membrane|electron transporter, transferring electrons within cytochrome b6/f complex of photosystem II activity|heme binding|iron ion binding|oxidoreductase activity|photosynthesis|respiratory electron transport chain
CL10280Contig1	0.433694	0.426622	0.872212	0.333713	0.296146	0.390782
CL10281Contig1	3.1315	3.1188	3.8567	4.66254	5.82586	4.57796
CL10282Contig1	2.17438	2.49613	2.65539	1.85098	0.67812	1.80704
CL10283Contig1	0	0	0	2.17641	1.70429	2.00807
CL10284Contig1	0.362216	0.409354	0.469384	0.598634	1.43794	0.900039	cytoplasm|nucleus|ATP binding|protein serine/threonine kinase activity|endocytosis|flower development|gibberellic acid mediated signaling pathway|peptidyl-serine phosphorylation|regulation of cell shape|regulation of growth|Wnt signaling pathway
CL10285Contig1	6.18733	5.51619	6.01047	3.17481	2.7316	3.02657
CL10286Contig1	1.86889	1.57697	2.07152	1.15535	2.02054	1.30471
CL10287Contig1	0.710415	1.3502	0.636541	1.29099	1.65069	2.27826
CL10288Contig1	0.126073	2.70328	0.88945	1.46268	1.50889	1.74843
CL10289Contig1	0.923006	1.76081	0.691581	1.63315	2.14269	2.579
CL1028Contig1	3.52585	1.58136	2.57089	2.59265	1.85329	1.30404	aspartic-type endopeptidase activity|endonuclease activity|nucleic acid binding|RNA-directed DNA polymerase activity|zinc ion binding|DNA integration
CL1028Contig2	3.2169	1.0428	1.60154	3.13923	5.61752	3.96715	aspartic-type endopeptidase activity|endonuclease activity|nucleic acid binding|RNA-directed DNA polymerase activity|zinc ion binding|DNA integration
CL10290Contig1	0.608488	0.289027	0.658846	0.537554	0.324875	1.33165	cytoplasm|nucleolus|nucleus|ATP binding|calmodulin binding|calmodulin-dependent protein kinase activity|protein kinase activity|protein serine/threonine kinase activity|cellular response to oxidative stress|meiotic cell cycle|negative regulation of G2/M transition of mitotic cell cycle|negative regulation of meiotic cell cycle|peptidyl-serine phosphorylation|peptidyl-threonine phosphorylation|pos…
CL10291Contig1	0.244649	0.242914	0.306668	1.13598	1.07539	1.54659	box C/D snoRNP complex|small-subunit processome|snRNA binding|endonucleolytic cleavage in 5'-ETS of tricistronic rRNA transcript (SSU-rRNA, 5.8S rRNA, LSU-rRNA)|endonucleolytic cleavage in ITS1 to separate SSU-rRNA from 5.8S rRNA and LSU-rRNA from tricistronic rRNA transcript (SSU-rRNA, 5.8S rRNA, LSU-rRNA)|endonucleolytic cleavage to generate mature 5'-end of SSU-rRNA from (SSU-rRNA, 5.8S rRNA, …
CL10292Contig1	0.528212	0.111066	0.366957	1.47504	3.08317	2.08661
CL10293Contig1	0.995341	0.776953	0.906667	1.10228	1.01995	0.80432
CL10294Contig1	2.56751	2.20775	1.45981	1.71444	3.1403	1.21531	integral component of membrane|mitochondrial inner membrane|mitochondrial nucleoid|ATP binding
CL10295Contig1	1.13236	2.49281	2.42054	1.01404	1.92336	2.34288
CL10296Contig1	0.956257	2.45515	3.03085e-09	1.0064e-07	0.0646458	0.125563	integral component of membrane|membrane|copper ion transmembrane transporter activity|copper ion transport|pollen sperm cell differentiation|root development
CL10297Contig1	24.7575	25.9589	25.0465	101.969	100.595	97.3537	chitinase activity|chitin catabolic process|polysaccharide catabolic process
CL10298Contig1	0.727191	0.827008	1.05864	0.990587	0.540591	0.768198	fungal-type vacuole|fungal-type vacuole membrane|integral component of membrane|calcium:proton antiporter activity|metal ion binding|potassium:proton antiporter activity|calcium ion transport|cellular calcium ion homeostasis|transmembrane transport
CL10299Contig1	2.08235	1.76968	1.76021	0	0	0.0278712	heme binding|metal ion binding|peroxidase activity|hydrogen peroxide catabolic process
CL1029Contig1	18.7456	16.6275	14.7985	1051.73	1015.81	1053.39	integral component of membrane|plasma membrane|carbohydrate transport
CL1029Contig2	8.03115	7.5431	10.2176	3.21018	3.41645	2.55573
CL102Contig1	0.0327689	0.246727	0.130878	1.22065	0.715125	0.772927
CL102Contig2	13.2944	19.4402	18.5926	1714.63	1646.74	1682.8
CL10300Contig1	0.0847172	0.758595	0.344419	1.04127	0.693668	1.562
CL10301Contig1	1.98328	2.02256	1.30409	1.25411	2.87799	2.17246
CL10302Contig1	2.59288	2.39332	2.40925	1.53034	1.36093	0.713396
CL10303Contig1	2.40696	2.24107	2.18301	0.904897	0.809166	0.93842	cytoplasm
CL10304Contig1	0.0403258	0.583366	0.148926	0.105437	0.399833	0.602266
CL10305Contig1	18.3399	19.1576	14.8239	33.0718	32.6362	31.7148	cytoplasm|cytosol|nucleus|nucleotidase activity|pyrimidine-5'-nucleotide nucleosidase activity|pyrimidine nucleobase metabolic process
CL10306Contig1	1.02025	0.910241	1.1653	0.920358	2.72795	0.415776
CL10307Contig1	0.498662	0.126354	0.100375	0.572365	1.16431	0.0975464
CL10308Contig1	5.20943	2.61442	4.00298	0.176512	0.741352	0
CL10309Contig1	0.468399	0.436811	0.88967	0.53441	0.338886	0.674284	nucleus|zinc ion binding|regulation of transcription, DNA-templated
CL1030Contig1	0.677788	0.720974	0.678295	0.712234	0.625724	0.362191	cytoplasm|ADP binding|ATP binding|plant-type hypersensitive response|signal transduction
CL10310Contig1	0.551081	1.92624	0.277345	1.22064	2.92755	1.83762
CL10311Contig1	0.918354	0.457112	0.423475	4.32189	2.63399	4.54623	extracellular region|hydrolase activity, acting on ester bonds|lipid catabolic process
CL10312Contig1	2.07794	1.55552	1.44223	2.89368	2.19926	2.43317
CL10313Contig1	5.36871	3.29617	6.05486	0.572765	0.773154	0.386006
CL10314Contig1	29.2688	27.6948	21.2195	189.541	178.985	172.647	nucleus|DNA binding|regulation of transcription, DNA-templated|transcription, DNA-templated
CL10315Contig1	1.2077	1.52757	1.48232	1.41004	1.49836	0.959058
CL10316Contig1	0.840278	5.80124e-05	0.268084	0	0.326842	0.618845	cell-cell adherens junction|cytosol|endosome membrane|extracellular exosome|nucleus|cell separation after cytokinesis|cell-cell adhesion|endosome to lysosome transport|lysosome organization|mitotic metaphase plate congression|multivesicular body sorting pathway|nucleus organization|protein transport|regulation of centrosome duplication|regulation of mitotic spindle assembly|regulation of receptor…
CL10316Contig2	7.97484e-13	0.58436	9.8044e-05	0.160545	0.291265	0.741343	nucleus|DNA replication
CL10317Contig1	0.227501	0.358452	0.172955	0.167982	0.284762	0.626788
CL10318Contig1	0.394986	0.473132	0.90585	0.470476	0.599688	0.765715	chloroplast|nucleus|ATP binding|ATP-dependent RNA helicase activity|RNA binding|zinc ion binding|RNA secondary structure unwinding
CL10319Contig1	3.36197	3.90969	2.89118	4.82033	4.2618	5.02981
CL1031Contig1	0.493822	1.64393	2.36309	2.61524	2.92421	1.0941
CL1031Contig2	0.359605	0.998377	0.957769	0.80106	1.14589	0.868838	ribosome|methyltransferase activity|nucleotide binding|structural constituent of ribosome|translation
CL1031Contig3	1.2599	1.52207	2.33627	5.92867	5.95883	6.45272	ribosome|methyltransferase activity|nucleotide binding|structural constituent of ribosome|translation
CL10320Contig1	1.89188	0.329123	1.04469	0.63233	3.22976	1.04599
CL10321Contig1	0.406805	0.266383	0.31251	0.192249	0.0946764	1.45414
CL10322Contig1	3.28315	4.17918	3.32655	0.739945	1.45309	1.42147	defense response
CL10323Contig1	0.491466	1.07741	1.07861	0.881011	1.11054	1.52349
CL10324Contig1	2.43098	2.91112	1.99535	1.29235	0.420822	1.27192
CL10325Contig1	0.862662	0.903494	0.790186	1.24473	0.90261	1.01727	chloroplast|chloroplast inner membrane|chloroplast thylakoid membrane|integral component of membrane|thylakoid|protein transport
CL10326Contig1	2.48497	0.148957	0.818907	0.338344	1.13004	0.22824
CL10327Contig1	0	0.144125	0.993083	0.11345	0.812433	0.68696	cytoplasm|exosome (RNase complex)|nucleolus|RNA binding|rRNA processing
CL10328Contig1	1.90987	2.62904	1.20706	1.75245	1.54478	2.35002
CL10329Contig1	0.881563	1.27321	1.65197	0.455879	0.46921	0.624093	anchored component of membrane|anchored component of plasma membrane|apoplast|plant-type cell wall|plasma membrane
CL1032Contig1	453.457	437.748	422.552	15.6588	10.3732	13.5044
CL1032Contig2	1305.18	1376.47	1328.44	79.1149	76.4906	82.421
CL10330Contig1	6.324	6.56982	5.69988	17.454	17.4601	17.7961	nucleus|chromatin binding|metal ion binding|DNA methylation|gene silencing by RNA|methylation-dependent chromatin silencing
CL10331Contig1	0.435588	0.556644	0.287092	1.50818	2.27353	1.74408	glucose binding|mannose binding|agglutination involved in conjugation
CL10332Contig1	0.256651	0.4181	0.414496	4.51446	2.28225	3.37849	apoplast|guiding stereospecific synthesis activity|phenylpropanoid biosynthetic process
CL10333Contig1	1.31611	1.3901	1.56224	1.79159	1.95927	1.87474	mitochondrial matrix|mitochondrion|alcohol dehydrogenase (NAD) activity|alcohol dehydrogenase activity, zinc-dependent|metal ion binding|ethanol biosynthetic process involved in glucose fermentation to ethanol
CL10334Contig1	1.8324	1.08919	1.39646	0.585341	0.688438	0.488394	nucleus|DNA binding|metal ion binding|regulation of transcription, DNA-templated|transcription, DNA-templated
CL10335Contig1	7.38133	8.44356	7.67185	1.77225	1.96413	1.36429
CL10336Contig1	402.796	410.727	406.798	263.303	235.964	251.209	chloroplast|cytosolic large ribosomal subunit|cytosolic ribosome|nucleolus|structural constituent of ribosome|translation
CL10337Contig1	0.455166	0.36921	0.197593	0.568863	0.485769	0.701608	endoplasmic reticulum|endoplasmic reticulum membrane|Golgi apparatus|integral component of membrane|membrane|metal ion binding|receptor activity
CL10338Contig1	12.8517	12.2121	11.8972	7.05037	7.09669	6.24353	integral component of membrane|plasma membrane|protein-cysteine S-palmitoyltransferase activity
CL10339Contig1	0.782938	0.166929	0.535182	0.653289	0.53808	1.21239
CL1033Contig1	5.34407	5.58329	4.3166	1.24575	1.23703	2.33952
CL1033Contig2	3.55541	3.28954	3.00764	2.00036	2.25303	3.09222	integral component of membrane|transporter activity|transmembrane transport
CL10340Contig1	1.68364	1.96369	1.07787	0.823737	0.832809	1.10028
CL10341Contig1	0.555184	0.489242	0.609219	0.651853	0.44536	0.467698	metal ion binding|protein serine/threonine phosphatase activity
CL10342Contig1	1.42734	1.22232	1.68069	2.06435	1.4187	1.18887
CL10343Contig1	1.68388e-06	0.00759588	0.797775	0.197075	1.32866e-05	0.00305774	[acyl-carrier-protein] S-malonyltransferase activity|fatty acid biosynthetic process
CL10344Contig1	0.0506361	0	4.88689e-21	1.5271	1.69189	1.83421
CL10345Contig1	0.193184	0.571033	0.384395	0.656989	1.52703	1.20276	endoplasmic reticulum|integral component of membrane|lipid binding|metal ion binding
CL10346Contig1	4.16447	3.75474	2.38983	0.262138	1.14496	5.05964e-05
CL10346Contig2	0.637057	0.296796	0.530185	1.04958	0.00278675	0.953902
CL10347Contig1	0.315966	0.817732	0.275484	1.79898	2.01967	1.79495	nucleus|sequence-specific DNA binding|transcription factor activity, sequence-specific DNA binding|transcription regulatory region DNA binding|camalexin biosynthetic process|cellular heat acclimation|cellular response to heat|defense response to bacterium|defense response to fungus|positive regulation of autophagy|response to chitin|response to cold|response to heat|response to osmotic stress|res…
CL10348Contig1	0.884238	0.568663	0.67499	0.211648	0.287263	0.24899	cytoplasm|integral component of membrane|transmembrane transporter activity
CL10349Contig1	0.923901	1.96656	1.2082	6.03016	5.70988	7.23153	cytosol|extracellular region|intracellular|nucleus|inorganic diphosphatase activity|magnesium ion binding|cellular response to osmotic stress|phosphate-containing compound metabolic process
CL1034Contig1	0.449126	0.632861	0.885294	0.992626	0.660743	0.666829	apoplast|chloroplast|chloroplast envelope|chloroplast stroma|mitochondrial matrix|mitochondrion|metalloendopeptidase activity|zinc ion binding|protein processing|response to cadmium ion
CL10350Contig1	1.49077	3.02793	1.59792	1.38516	1.24116	1.36537	chloroplast|chloroplast thylakoid|chloroplast thylakoid membrane|integral component of membrane|response to light intensity
CL10351Contig1	0	0.31802	0.128367	0.510583	0.380012	0.315115
CL10352Contig1	0.980668	0.9509	0.869222	0.82849	0.632355	0.52887
CL10353Contig1	22.9341	23.9687	26.6471	15.9385	15.7604	15.6011
CL10354Contig1	1.77534	2.00733	1.95285	21.2307	20.4523	19.0983
CL10355Contig1	7.95537	7.04964	9.16352	9.69081	9.51683	8.55472	chloroplast|2 iron, 2 sulfur cluster binding|electron carrier activity|metal ion binding|electron transport chain
CL10356Contig1	2.32919	3.5021	1.76881	1.68143	1.97259	1.68973
CL10357Contig1	155.467	167.458	135.55	167.314	151.103	157.291
CL10358Contig1	0.467969	0.875649	1.72484	2.34783	1.70404	1.97531	actin cortical patch|Arp2/3 protein complex|cell division site|cell tip|cytoplasm|cytosol|actin filament binding|actin cortical patch assembly|Arp2/3 complex-mediated actin nucleation|mitotic cytokinesis
CL10359Contig1	0.881724	2.26541	2.74668	5.15815	3.11914	4.79833	cytoplasm|disulfide oxidoreductase activity|glutathione transferase activity|peroxidase activity|glutathione metabolic process|response to oxidative stress
CL1035Contig1	0.812489	0.365084	1.03014	0.360168	0.259691	0.236218
CL10360Contig1	1.40825	1.61841	1.55931	1.91379	2.02625	1.60523
CL10361Contig1	0.58677	0.993016	1.51093	3.03843	1.98625	3.67414
CL10362Contig1	0.650935	1.04794	0.520821	10.3929	10.6983	8.32698	glutathione transferase activity|auxin-activated signaling pathway
CL10363Contig1	1.28953	0.434658	0.486845	1.3789	2.01935	2.30917
CL10364Contig1	0.287655	0.177687	0.332654	0.406849	0.322932	0
CL10366Contig1	0.546919	0.410973	0.350715	0.333817	0.559495	0.516966	fungal-type vacuole membrane|integral component of membrane|vacuole-mitochondrion membrane contact site|magnesium ion transmembrane transporter activity|metal ion transmembrane transporter activity|cation transmembrane transport|cellular magnesium ion homeostasis
CL10367Contig1	0.923141	0.561536	1.7355	1.60967	0.947765	1.24716
CL10368Contig1	1.01287	4.10687e-24	3.26102	5.66846	6.26103	8.17184
CL10369Contig1	192.531	221.869	206.087	199.43	192.947	188.121
CL1036Contig1	35.1696	40.0892	39.0571	49.7746	53.1547	52.435	cytosol|nuclear pore|nucleolus|nucleoplasm|plasmodesma|nuclear localization sequence binding|protein transporter activity|NLS-bearing protein import into nucleus
CL1036Contig2	39.527	38.5466	56.2332	42.3458	40.8761	49.911	cell wall|cytosol|nuclear envelope|nuclear pore|nucleolus|nucleoplasm|nuclear localization sequence binding|protein transporter activity|NLS-bearing protein import into nucleus|protein import into nucleus
CL10370Contig1	6.20485	3.26412	3.06337	0.283965	0.991431	0.399322
CL10370Contig2	7.85891e-05	1.09555	6.54102e-08	2.6264	4.80759	3.06427
CL10371Contig1	0.441952	0.496092	0.598655	0.708441	0.580177	0.538668	cytoplasm|lipid binding
CL10372Contig1	0.596072	0.365094	1.19769e-33	2.26504	0.477977	1.50507
CL10373Contig1	0.295906	0.0618674	0.00605992	0.199303	0.454591	0.644451	Golgi apparatus|integral component of membrane|O-acetyltransferase activity|cell wall organization or biogenesis
CL10373Contig2	1.89078	1.45905	1.03329	1.65415	2.76594	1.31273	Golgi apparatus|integral component of membrane|O-acetyltransferase activity|cell wall organization or biogenesis
CL10374Contig1	2.40089	4.03739	1.22218	0.689291	2.09233	2.8214
CL10375Contig1	9.04345	7.98236	7.38709	5.93995	5.77713	4.00151	integral component of membrane|substrate-specific transmembrane transporter activity|symporter activity|carbohydrate transport
CL10376Contig1	33.6344	24.9867	34.1844	60.0922	56.9998	62.9392	endoplasmic reticulum|plasma membrane|plastid|vacuole|calcium ion binding|N-acylphosphatidylethanolamine-specific phospholipase D activity|phospholipase D activity|lipid catabolic process|phosphatidylcholine metabolic process
CL10377Contig1	14.2138	14.6089	17.2522	0.514885	0.560551	0.608472
CL10378Contig1	0.572383	0.727106	0.379081	0.0313548	0.127284	0.359816	chloroplast outer membrane|chloroplast organization
CL10379Contig1	0.344503	0	0.171305	0.612874	0.11583	0.639414
CL1037Contig1	0.47866	0.328327	0.438575	0.515711	0.727923	0.516517	integral component of membrane|plasma membrane|G-protein coupled receptor activity|glucose binding|detection of glucose|detection of sucrose stimulus|G-protein coupled receptor signaling pathway|glucose mediated signaling pathway|hexose mediated signaling|invasive growth in response to glucose limitation|pseudohyphal growth|replicative cell aging|sucrose mediated signaling
CL10380Contig1	0.968481	0.739931	0.292417	1.24107	1.64886	2.41431
CL10381Contig1	1.23185	2.81762	1.50476	0.243507	2.76471	1.22846
CL10382Contig1	0.634993	0.509267	0.536951	0.126877	0.70602	0.31216	anchored component of membrane|cell wall|extracellular region|plasma membrane|glucan endo-1,3-beta-D-glucosidase activity|cell wall organization|polysaccharide catabolic process
CL10383Contig1	0.38237	0.659117	0.389893	2.0617	1.13902	1.62323
CL10384Contig1	1.01994	2.01827	0.854675	2.99339	2.32051	2.19002	nucleus|DNA binding|DNA-templated transcription, initiation
CL10385Contig1	18.2625	9.78607	12.568	3.04255	4.29445	3.17622
CL10386Contig1	1.08772	1.97779	1.71564	3.43133	2.61801	1.83083
CL10387Contig1	0.438678	0.76273	0.0876024	2.97573	2.70644	3.08097	eisosome|integral component of membrane|plasma membrane|actin cytoskeleton organization|actin filament organization|pathogenesis|protein transport
CL10388Contig1	12.4384	7.90157	11.4183	0.628793	1.16414	1.28769	integral component of membrane|ATP binding|protein serine/threonine kinase activity
CL10389Contig1	0.737806	0.421494	0.419886	2.53718	2.24878	3.31016
CL1038Contig1	0.159611	0.461626	1.25107	1.20137	0.0205143	0.714352	integral component of membrane|plasma membrane|ATP binding|carbohydrate binding|protein serine/threonine kinase activity|defense response|protein phosphorylation
CL1038Contig2	0.664408	0.431868	0.641053	0.961439	0.933889	1.44079	integral component of membrane|ATP binding|carbohydrate binding|protein serine/threonine kinase activity|defense response
CL10390Contig1	0.125086	0.220366	0.151997	0.261947	0.151293	0.292945	endoplasmic reticulum|endoplasmic reticulum lumen|plant-type cell wall|protein disulfide isomerase activity|cell redox homeostasis|protein folding|response to endoplasmic reticulum stress
CL10391Contig1	0.42745	0.305269	0.936883	0.765681	0.563468	0.866852	integral component of membrane
CL10392Contig1	0	0.137658	0.111946	0.986695	0.534605	0.576426	nitronate monooxygenase activity
CL10393Contig1	1.37862	1.17139	1.33567	0.129748	0.22223	0.0874647
CL10394Contig1	2.52172	1.37317	4.14978	1.73646	0.822531	0.799456
CL10396Contig1	0.586749	0.734155	0	0.285721	0.857143	1.45232
CL10396Contig2	0	0.877254	0.345649	0.678535	1.73063	1.02906
CL10397Contig1	0.250895	0.793401	0.617528	1.77084	0.811278	1.18194
CL10398Contig1	0.372796	0.485701	0.042033	0.359126	0.837181	0.545269
CL10399Contig1	1.22765	1.82501	2.9266	2.53663	3.54262	3.2781
CL1039Contig1	1.47448	0.879426	1.36108	1.8778	1.61178	1.62871	metal ion binding|nucleic acid binding|RNA-DNA hybrid ribonuclease activity
CL103Contig1	3.59374e-34	5.02168e-13	3.11052e-34	1.74334	3.13545	0.127727	cytoplasm|desacetoxyvindoline 4-hydroxylase activity|L-ascorbic acid binding|metal ion binding
CL103Contig2	2.31425	2.32307	2.23201	1.74133	2.78621	2.13385	cytoplasm|desacetoxyvindoline 4-hydroxylase activity|L-ascorbic acid binding|metal ion binding
CL10400Contig1	0.451126	0.0519961	0.041272	0.936697	1.23891	2.33399
CL10401Contig1	0.725353	0.444591	0.214935	0.766627	0.546863	0.940862	FAD binding|salicylate 1-monooxygenase activity|aromatic compound catabolic process
CL10402Contig1	0.891417	0.982408	1.62569	0.228442	0.382599	0.205647
CL10403Contig1	0.826261	0.626118	0.607579	0.841897	1.04641	0.979951
CL10404Contig1	0.777362	0.612227	0.967131	2.57705	3.19541	4.07316
CL10405Contig1	0.604345	0.655774	0.810986	1.00098	0.295842	0.946436
CL10406Contig1	0	0.41456	0.124321	0.477968	0.366035	1.01476	cytoplasm|cytosol|ribosome|histone-arginine N-methyltransferase activity|metal ion binding|methyltransferase activity|protein-arginine N-methyltransferase activity|protein-arginine omega-N asymmetric methyltransferase activity|ribosome binding|peptidyl-arginine methylation, to asymmetrical-dimethyl arginine|regulation of transcription, DNA-templated|ribosome biogenesis
CL10407Contig1	18.6822	17.535	20.6683	29.11	27.9249	27.3747	chloroplast thylakoid lumen|catechol oxidase activity|metal ion binding|(+)-3'-hydroxylarreatricin biosynthetic process|(+)-larreatricin metabolic process|pigment biosynthetic process
CL10408Contig1	1.10559	2.45208	2.09495	1.33973	1.96641	2.23469	GTP binding|uracil phosphoribosyltransferase activity|UMP salvage|uracil salvage
CL10409Contig1	1.34579	0.251341	0.101593	0.304294	0.205132	0.730223	nucleus|zinc ion binding|regulation of transcription, DNA-templated
CL1040Contig1	0.122618	0.0703503	0.317576	0.465318	0.45533	0.281569	cytosol|endosome|extrinsic component of membrane|nucleus|prospore membrane|retromer complex|phosphatidylinositol binding|ascospore-type prospore membrane assembly|endocytosis|intracellular protein transport|retrograde transport, endosome to Golgi|vesicle organization|vesicle-mediated transport
CL10410Contig1	1.62312	2.07875	1.64552	0.819685	0.674945	0.737441	integral component of plasma membrane|plasma membrane|glucose transmembrane transporter activity|solute:proton symporter activity|sugar:proton symporter activity|glucose import|glycerol transport|hexose transmembrane transport|transmembrane transport
CL10411Contig1	30.0551	28.8601	30.0278	34.84	27.7336	33.404
CL10412Contig1	0.275551	0.122581	0.273393	0.0753512	0	0.321251	cell cortex|cell projection|cell surface|cortical cytoskeleton|endocytic vesicle|endocytic vesicle membrane|phagocytic cup|phagocytic vesicle|plasma membrane|vesicle|actin filament binding|actin filament organization|aggregation involved in sorocarp development|cell motility|defense response to bacterium|endocytosis|gene expression|hyperosmotic response|mitotic cytokinesis|negative regulation of …
CL10413Contig1	30.36	26.1475	29.4338	79.2685	79.1057	89.5388	chloroplast|chloroplast envelope|chloroplast thylakoid|chloroplast thylakoid membrane|integral component of membrane|membrane|photosystem I|photosystem II|plastoglobule|thylakoid|chlorophyll binding|metal ion binding|pigment binding|photosynthesis, light harvesting in photosystem I|protein-chromophore linkage|response to blue light|response to cytokinin|response to far red light|response to red l…
CL10414Contig1	0.334188	0.0657066	0.271717	0.164077	0.112532	0.331508
CL10415Contig1	0.524475	0.927826	1.00888	0.376624	0.0564839	0.598299	alanine-glyoxylate transaminase activity|glycine biosynthetic process, by transamination of glyoxylate
CL10416Contig1	0.225287	1.39343	1.08074	0	0.0535895	0.525082	oxidoreductase activity
CL10417Contig1	8.46382	8.49969	10.3331	17.5344	17.27	19.193	integral component of membrane|O-acyltransferase activity|sterol catabolic process|sterol esterification
CL10418Contig1	1.36827	1.06882	1.75782	1.22514	0.580486	0.742765	nucleoplasm|DNA binding|sequence-specific DNA binding|regulation of flower development|regulation of transcription, DNA-templated|transcription, DNA-templated|vernalization response
CL10419Contig1	2.81652	1.76112	3.51892	0.733054	0.912206	1.03999	integral component of membrane|mitochondrial inner membrane|mitochondrial transport
CL1041Contig1	0.671814	0.140254	0.541162	0.000587313	0.422474	0
CL1041Contig2	0.599353	1.18203	0.264508	3.90931e-13	0.516506	0.0649843	basement membrane|extracellular exosome|extracellular matrix|extracellular space|proteinaceous extracellular matrix|trans-Golgi network|cell adhesion molecule binding|collagen binding|extracellular matrix binding|angiogenesis|cell adhesion|cell proliferation|chondrocyte differentiation|extracellular matrix organization
CL10420Contig1	1.14026	1.95913	0.458796	2.10982	2.06662	1.59775
CL10421Contig1	6.42314	5.92566	4.51362	2.35199	1.95239	2.30084
CL10422Contig1	0.271455	0.44278	0.299237	0.335566	0.171959	0.372163	integral component of mitochondrial inner membrane|mitochondrial respiratory chain supercomplex|mitochondrion|mitochondrial respiratory chain complex IV assembly
CL10423Contig1	5.48415	3.26761	2.73393	1.91722	3.22685	1.82661
CL10424Contig1	9.14878	8.21205	8.44247	9.27831	8.56745	5.87702	core mediator complex|mediator complex|RNA polymerase II transcription cofactor activity|carpel development|negative regulation of transcription, DNA-templated|petal development|regulation of timing of transition from vegetative to reproductive phase|regulation of vernalization response|sepal development|specification of floral organ number|stamen development|termination of RNA polymerase II tran…
CL10425Contig1	0.840769	0.86353	0.531661	0.912969	0.640904	0.744772	cytoplasm|adenyl-nucleotide exchange factor activity|protein folding
CL10426Contig1	26.1638	33.0114	29.1543	11.1098	10.3085	6.54147	eukaryotic translation initiation factor 3 complex|nucleotide binding|translation initiation factor activity|translational initiation
CL10427Contig1	26.6946	22.053	23.9978	1.88931	2.57771	2.10694
CL10428Contig1	0.947018	0.15478	0.481714	0.229461	0.584099	1.18613
CL10429Contig1	0.515616	0.288166	0.195452	0.653919	0.43604	0.603862	cytoplasm|glutathione transferase activity|oxidoreductase activity
CL1042Contig1	2.58962	2.66794	2.59879	1.88875	1.62854	2.24901	endoplasmic reticulum|integral component of membrane|plasma membrane
CL10430Contig1	1.59521	1.02168	3.61097	5.92273	4.76476	4.78801
CL10431Contig1	0.116489	0.904754	0.397645	0.454435	0.169015	0.49743	cytosol|plasma membrane|plasmodesma|sucrose synthase activity|sucrose-phosphate synthase activity|nectar secretion|sucrose biosynthetic process
CL10432Contig1	0	0.672417	0.311509	0.312439	0.46452	0.38114	cytoplasm|endoplasmic reticulum|fungal-type vacuole membrane|Golgi apparatus|metal ion binding
CL10433Contig1	12.1813	13.0153	14.4188	4.82125	4.6083	5.1856
CL10434Contig1	0.0925422	0.12131	2.38334e-77	0.733482	0.325173	0.571167
CL10435Contig1	0.818037	1.25158	2.47888	25.4601	35.8055	35.7705
CL10436Contig1	0.335313	0.310207	0.482628	0.533852	0.311314	0.227637
CL10437Contig1	4.848	6.30081	4.47079	6.31013	7.18806	7.01677
CL10438Contig1	1.11854	0.587902	0.517639	0.78678	0.846763	0.601771	cytoplasm|integrator complex|nucleoplasm|snRNA processing|snRNA transcription from RNA polymerase II promoter
CL10439Contig1	3.42046	2.01729	1.91852	1.33209	0.372287	0.645895
CL1043Contig1	0.455409	0.62694	0.424309	1.00281	0.70712	0.907107	cytosol|endomembrane system|intracellular|nucleus|GTPase activator activity|Rab GTPase binding|activation of GTPase activity|intracellular protein transport|regulation of vacuole fusion, non-autophagic|regulation of vesicle fusion|vesicle-mediated transport
CL10440Contig1	2.64611	1.51472	0.973759	1.8506	1.91272	1.19653
CL10441Contig1	0.886078	0.441	0.11264	0.665752	0.691042	0.583177
CL10442Contig1	1.06663	3.7028	3.56357	0.143942	0.255719	0.0953176
CL10443Contig1	0.761114	0.494955	0.28718	1.19413	1.94944	2.91713
CL10444Contig1	1.76003	3.42288	2.62629	1.33386	2.14714	0.993541	cell wall|nuclear speck|plasma membrane|spliceosomal complex|GTP binding|GTPase activity|embryo development ending in seed dormancy|mRNA processing|regulation of embryo sac egg cell differentiation|RNA splicing
CL10445Contig1	0	0.148743	0.514978	0.190888	0.387566	0.341307
CL10446Contig1	0.118801	0.377828	0.119191	0.115819	0	0.35651
CL10447Contig1	0.205752	0.146284	0.0384976	1.90324	2.59164	2.00318
CL10448Contig1	1.70307	1.96	1.01608	1.72512	3.06934	2.06103
CL10449Contig1	0.199034	0.257446	0	1.18494	2.40139	0.570911	nucleus|lipid binding|sequence-specific DNA binding|transcription factor activity, sequence-specific DNA binding|transcription, DNA-templated
CL1044Contig1	0.571703	0.224787	0.318501	0.701428	0.415892	0.962011	1,3-beta-D-glucan synthase complex|integral component of membrane|1,3-beta-D-glucan synthase activity|(1->3)-beta-D-glucan biosynthetic process|cell wall organization|regulation of cell shape
CL10450Contig1	0.151417	0.314298	0.402191	0.714583	0.681999	0.474031	cytoplasm|membrane|nucleus|serine-type endopeptidase activity|serine-type exopeptidase activity|protein metabolic process|proteolysis
CL10451Contig1	0.489338	0.103831	0.138487	0.356413	0.793943	0.673224
CL10452Contig1	2.14365	1.27973	1.25974	0	0	0
CL10453Contig1	54.7589	52.3783	64.6899	54.6022	51.1898	53.1553	cell wall|extracellular region|aspartyl esterase activity|enzyme inhibitor activity|pectinesterase activity|cell wall modification|pectin catabolic process
CL10454Contig1	1.63781	1.56588	1.96063	3.20852	2.13716	2.56013	endoplasmic reticulum|endoplasmic reticulum membrane|fungal-type vacuole|fungal-type vacuole membrane|integral component of membrane|calcium ion transmembrane transporter activity|calcium:proton antiporter activity|metal ion binding|potassium:proton antiporter activity|calcium ion transmembrane transport|cellular calcium ion homeostasis
CL10455Contig1	4.05333	6.06367	5.5653	1.36583	1.28688	1.61974	cell division site|fungal-type vacuole|integral component of plasma membrane|plasma membrane of cell tip|dipeptide transmembrane transporter activity|dipeptide transporter activity|tripeptide transporter activity|dipeptide transmembrane transport|protein transport|tripeptide transmembrane transport
CL10456Contig1	67.9545	64.5262	74.1143	57.5617	52.464	57.5914	chloroplast|integral component of membrane|lipid binding|cell cycle|cell division|transport
CL10457Contig1	1.04604	1.78393	1.09832	0.872421	0.144974	0.428558
CL10458Contig1	3.63026	2.51562	3.0558	3.28626	5.47715	4.62077
CL10459Contig1	1.29446	1.05804	1.15405	2.39258	2.64684	2.13839	cytoplasm|phosphoenolpyruvate carboxylase activity|carbon fixation|photosynthesis|tricarboxylic acid cycle
CL1045Contig1	46.7639	44.1358	46.0847	14.2524	13.0092	10.7369	nucleus|DNA binding|phosphorelay response regulator activity|transcription factor activity, sequence-specific DNA binding|cellular response to cytokinin stimulus|cytokinin-activated signaling pathway|ethylene-activated signaling pathway|leaf senescence|regulation of root meristem growth|regulation of seed growth|regulation of stomatal movement|response to cytokinin|response to ethylene|root devel…
CL1045Contig2	27.096	14.6681	22.4483	12.2845	8.4626	7.79094	nucleus|DNA binding|phosphorelay response regulator activity|transcription factor activity, sequence-specific DNA binding|cellular response to cytokinin stimulus|cytokinin-activated signaling pathway|ethylene-activated signaling pathway|leaf senescence|regulation of root meristem growth|regulation of seed growth|regulation of stomatal movement|response to cytokinin|response to ethylene|root devel…
CL1045Contig3	0.00290684	0.00465566	0.0570036	0.00129024	3.32483e-05	0.240438	nucleus|DNA binding|phosphorelay response regulator activity|transcription factor activity, sequence-specific DNA binding|cellular response to cytokinin stimulus|cytokinin-activated signaling pathway|ethylene-activated signaling pathway|leaf senescence|regulation of root meristem growth|regulation of seed growth|regulation of stomatal movement|response to cytokinin|response to ethylene|root devel…
CL10460Contig1	2.72428	2.76635	1.9546	0.0518324	0.0540478	0.0710942
CL10461Contig1	0.167929	0.417951	0.328369	0.0814619	0.328386	0.15997	cytoplasm|kinase activity|phosphotransferase activity, alcohol group as acceptor|carbohydrate metabolic process|phosphorylation
CL10461Contig2	0.225629	2.1704e-76	0.56152	0.843427	0.638989	0.863863	cytoplasm|kinase activity|phosphotransferase activity, alcohol group as acceptor|carbohydrate metabolic process|phosphorylation
CL10462Contig1	0.145207	0.392895	0.19018	1.03607	1.15013	0.870568	dolichyl-phosphate-mannose-protein mannosyltransferase Pmt1p-Pmt2p dimer complex|dolichyl-phosphate-mannose-protein mannosyltransferase Pmt1p-Pmt3p dimer complex|integral component of membrane|dolichyl-phosphate-mannose-protein mannosyltransferase activity|ER-associated misfolded protein catabolic process|fungal-type cell wall organization|protein exit from endoplasmic reticulum|protein O-linked …
CL10463Contig1	9.69	4.24346	4.69512	1.20485	0.416088	0.491353
CL10464Contig1	0.637905	0.132901	0.949055	1.03678	0	0.205085
CL10465Contig1	0.215883	0.530378	0.712462	1.16657	0.534899	0.95657	nucleus|RNA polymerase II regulatory region sequence-specific DNA binding|RNA polymerase II transcription factor activity, sequence-specific DNA binding|transcription, DNA-templated
CL10466Contig1	6.85221	6.6284	8.43843	1.15732	1.99824	1.2519
CL10467Contig1	0.548264	0.260901	0.55151	0	0.0507555	0
CL10468Contig1	7.60949e-23	0	1.56514e-18	0.649565	1.27057	0
CL10468Contig2	2.33983	1.20848	0.711643	0.225114	1.59691	0.22829
CL10469Contig1	0.444327	1.1243	1.78966	0.843127	2.39035	0.650474
CL1046Contig1	139.504	164.556	134.557	388.702	403.686	403.853	plasma membrane|AMP binding|response to stress
CL1046Contig2	92.442	114.165	106.276	74.1249	71.2809	86.0191
CL10470Contig1	2.77592	2.0368	2.69674	0.60527	1.82053	2.21834
CL10471Contig1	0.210094	0.182415	0.142833	0.761797	0.940045	0.818114	integral component of membrane|metal ion binding|metalloendopeptidase activity|metallopeptidase activity
CL10472Contig1	0	0	0	0.294802	0.402077	0.510512
CL10473Contig1	285.717	316.537	308.933	0.610852	0.489448	0.380364
CL10474Contig1	0.242224	1.04988	0.347827	0.221085	0.679138	0.436912	mitochondrion|hydrolase activity
CL10475Contig1	0.634277	1.2145	0.466585	0.275457	0	0.4726
CL10476Contig1	1.65264	2.36573	1.65988	10.7971	12.2354	9.61002	cytosol|membrane|mitochondrion|nucleus|(3R)-3-isopropenyl-6-oxoheptanoate:CoA ligase (ADP-forming) activity|(3R)-3-isopropenyl-6-oxoheptanoate:CoA ligase (AMP-forming) activity|2,4,4-trimethylpentanoate-CoA ligase activity|2,4-dichlorobenzoate-CoA ligase activity|2-oxo-delta3-4,5,5-trimethylcyclopentenylacetyl-CoA synthetase activity|3-hydroxypropionyl-CoA synthetase activity|3-isopropenyl-6-oxoh…
CL10477Contig1	0.671874	0.533569	0.830534	0.40784	1.40546	0.701856	cytoplasm|nucleoplasm|DNA binding|RNA polymerase II transcription factor activity, sequence-specific DNA binding|zinc ion binding
CL10478Contig1	0.475836	0.845461	0.806448	0.491339	0.795581	0.903998	mitochondrion|inorganic diphosphatase activity|magnesium ion binding|phosphate-containing compound metabolic process
CL10479Contig1	4.94266	5.92291	3.80371	5.09143	8.86034	6.40582	chloroplast|double-stranded DNA binding|rRNA binding|single-stranded RNA binding|chloroplast organization|developmental process|DNA-templated transcription, termination|regulation of transcription, DNA-templated|response to abscisic acid|response to osmotic stress|response to salt stress|ribosome assembly|RNA splicing
CL1047Contig1	0.558887	0.910109	0.508026	0.569647	0.764154	1.09701
CL10480Contig1	1.87525	1.35776	2.28298	0	0.40574	0.676284	nucleus|lateral root formation|positive regulation of transcription, DNA-templated|xylem development
CL10481Contig1	0.0588616	0.51979	0.625401	0	0.0365059	0.564263
CL10482Contig1	139.239	152.947	137.759	97.9171	95.4661	95.371	cytoplasm|nucleus|protein K69-linked ufmylation
CL10483Contig1	10.7996	9.68735	12.4262	2.7557	2.32298	2.99562
CL10484Contig1	0	0.369328	0.27882	0.134464	0.846581	0.853788
CL10485Contig1	2.72051	0.796175	2.23912	1.38534	0.944468	0.798318
CL10486Contig1	16.0233	16.5385	18.1177	17.7933	17.5831	17.7653	nucleus|metal ion binding|nuclease activity
CL10487Contig1	3.26607	3.90248	2.49401	6.91388	9.44692	11.2584
CL10488Contig1	1.69334	1.62553	2.90875	3.44821	2.18346	3.16659
CL10489Contig1	1.08025	0.431267	0.426893	1.14468	2.18055	2.06784
CL1048Contig1	31.162	31.3628	32.6343	30.7652	30.7195	29.1239	nucleus|DNA binding|transcription factor activity, sequence-specific DNA binding|abscisic acid-activated signaling pathway|defense response to bacterium|defense response to fungus|regulation of jasmonic acid mediated signaling pathway|regulation of salicylic acid mediated signaling pathway|response to abscisic acid|response to auxin|response to cadmium ion|response to chitin|response to ethylene|…
CL1048Contig2	7.04574	6.12449	8.45742	1.16163	1.45628	2.51233	nucleus|DNA binding|transcription factor activity, sequence-specific DNA binding|auxin homeostasis|cell proliferation|circadian rhythm|DNA endoreduplication|gynoecium development|inflorescence development|regulation of anthocyanin biosynthetic process|regulation of transcription, DNA-templated|response to cytokinin|transcription, DNA-templated
CL10490Contig1	17.4626	15.0368	20.7844	15.6002	16.9008	13.8131	chloroplast|ATP binding|GTP binding|GTP diphosphokinase activity|guanosine-3',5'-bis(diphosphate) 3'-diphosphatase activity|kinase activity|guanosine tetraphosphate biosynthetic process|guanosine tetraphosphate metabolic process|leaf senescence|photosynthesis|response to starvation
CL10491Contig1	0.672643	0.240995	0.382267	1.07853	0.997494	0.492266	integral component of membrane|oligosaccharyltransferase complex|transferase activity, transferring glycosyl groups|endoplasmic reticulum organization|protein N-linked glycosylation|regulation of cell division
CL10492Contig1	54.2574	45.2797	55.0914	34.0262	37.2343	35.9414	chloroplast|mitochondrion|DNA binding|plastid sigma factor activity|sigma factor activity|transcription factor activity, sequence-specific DNA binding|cellular response to blue light|chloroplast organization|DNA-templated transcription, initiation|photosystem II assembly|positive regulation of transcription, DNA-templated|regulation of RNA biosynthetic process|response to far red light|response t…
CL10493Contig1	0.271761	0.865703	0.677702	0.506611	1.18206	1.44095
CL10494Contig1	0.844824	1.07274	0.983342	0.592588	0.861572	1.22166
CL10495Contig1	0.327865	0.268302	0.158854	0.86761	0.579795	0.995601
CL10496Contig1	5.94133e-07	1.47159	1.27464	0.50079	0.499639	0.332249
CL10497Contig1	1.48246	2.22212	2.85582	1.2182	0.577035	1.62194	endoplasmic reticulum|integral component of membrane|plasma membrane|carboxylic acid transmembrane transporter activity|transmembrane transporter activity|anion transport|carboxylic acid transmembrane transport|transmembrane transport
CL10498Contig1	0.435956	0.0977437	0.504135	0.141396	0.431022	0.209274	nucleus|RNA polymerase II core promoter proximal region sequence-specific DNA binding|transcriptional activator activity, RNA polymerase II core promoter proximal region sequence-specific binding|zinc ion binding|positive regulation of transcription from RNA polymerase II promoter by a nonfermentable carbon source
CL10499Contig1	0.655083	0.832652	0.871322	1.0472	1.06308	1.27808
CL1049Contig1	0.238621	0.39906	0.375557	0.396497	0.215606	0.210518	vacuolar membrane|vacuole|brassicasterol glucosyltransferase activity|soladodine glucosyltransferase activity|sterol 3-beta-glucosyltransferase activity|flavonoid biosynthetic process|flavonoid glucuronidation|lipid glycosylation|seed coat development|seed germination|sterol biosynthetic process|sterol metabolic process
CL1049Contig2	0.597817	0.250753	0.304577	0.131127	0.364549	0.582115	vacuolar membrane|vacuole|brassicasterol glucosyltransferase activity|soladodine glucosyltransferase activity|sterol 3-beta-glucosyltransferase activity|flavonoid biosynthetic process|flavonoid glucuronidation|lipid glycosylation|seed coat development|seed germination|sterol biosynthetic process|sterol metabolic process
CL104Contig1	18.0555	14.9622	13.6606	8.47403e-08	1.86832e-10	5.35153e-10
CL104Contig2	7.82202	4.66564	6.64477	10.5277	7.8532	11.0423	Cajal body|catalytic step 2 spliceosome|nucleus|spliceosomal complex|U4/U6 x U5 tri-snRNP complex|mRNA splicing, via spliceosome|positive regulation of miRNA metabolic process|positive regulation of primary miRNA processing|response to cold|RNA-directed DNA methylation|seed germination|spliceosomal tri-snRNP complex assembly
CL104Contig3	6.14425	6.4026	7.50267	8.85774	8.86327	9.07362	integral component of membrane|plasma membrane|ATP binding|transmembrane receptor protein serine/threonine kinase activity|abscisic acid-activated signaling pathway|cell surface receptor signaling pathway|defense response|defense response to fungus|innate immune response|negative regulation of defense response|positive regulation of abscisic acid-activated signaling pathway|protein phosphorylatio…
CL10500Contig1	0.127559	0.0322441	0.103163	0.88234	3.42219	1.93591
CL10501Contig1	0.158405	0.192495	0.340169	0.508859	0.459563	0.730077	integral component of membrane|substrate-specific transmembrane transporter activity|carbohydrate transport
CL10502Contig1	0.561213	0.310468	0.678098	0.919926	1.12777	0.711233	cell junction|phagocytic vesicle|phagocytic vesicle membrane|recycling endosome membrane|synaptic vesicle|synaptic vesicle membrane|GDP binding|GTP binding|GTPase activity|cellular response to acidic pH|constitutive secretory pathway|insulin secretion involved in cellular response to glucose stimulus|melanosome transport|receptor recycling|regulated exocytosis|regulation of anion transport|regula…
CL10503Contig1	0.878315	1.09576	0.692317	4.73207	4.35688	3.72536	cysteine desulfurase activity|pyridoxal phosphate binding|cysteine metabolic process
CL10504Contig1	80.05	73.9907	70.1023	43.028	44.2822	41.858	chromoplast stroma|farnesyl-diphosphate farnesyltransferase activity|geranylgeranyl-diphosphate geranylgeranyltransferase activity|squalene synthase activity|carotenoid biosynthetic process|ergosterol biosynthetic process
CL10504Contig2	8.22288	10.6815	3.85934	5.77463	10.2165	11.1481
CL10505Contig1	0.792232	0.576716	0.337962	0.218616	0.334735	0.666478
[truncated: 85,685 more rows]
